# Supplementary material for: Lack of Major Genome-Wide DNA Methylation Changes in Succinate-Treated Human Epithelial Cells
Source: Int J Mol Sci. 2022 May 18;23(10):5663. doi: 10.3390/ijms23105663 (PMC9147453; doi:10.3390/ijms23105663)
Supplement: Supplementary file 1 [file ijms-23-05663-s001.zip]

Archive with 3 entries (2 files):
- ijms-1700812-supplementary/ijms-1700812- supplementary/
- ijms-1700812-supplementary/ijms-1700812- supplementary/ijms-1700812-supplementary.pdf
- ijms-1700812-supplementary/ijms-1700812- supplementary/Table S2 DMRs P_0.001.xlsx
