# Supplementary material for: Lack of Major Genome-Wide DNA Methylation Changes in Succinate-Treated Human Epithelial Cells
Source: Int J Mol Sci. 2022 May 18;23(10):5663. doi: 10.3390/ijms23105663 (PMC9147453; doi:10.3390/ijms23105663)
Supplement: Supplementary file 1 [file ijms-23-05663-s001.zip › ijms-1700812-supplementary/ijms-1700812- supplementary/Table S2 DMRs P_0.001.xlsx]

## Sheet: Sheet1
Table S2: DMR analysis
	seqnames	start	end	width	strand	L	area	beta	stat	pval	qval	index.start	index.end	index.width
1	chr1	49234888	49235282	395	*	5	0.303741	-1.80864	-38.2369	1.18e-06	0.153295	1119349	1119353	5
2	chr5	178707003	178730678	23676	*	901	120.032	-0.403426	-26.3632	1.18e-06	0.153295	31568639	31569539	901
3	chr5	178609546	178625951	16406	*	716	108.46	-0.407042	-25.0578	1.18e-06	0.153295	31564690	31565405	716
4	chr5	178693348	178702292	8945	*	351	76.3106	-0.622785	-23.5664	1.18e-06	0.153295	31568129	31568479	351
5	chr2	177010720	177031166	20447	*	1092	138.197	-0.375428	-19.7829	2.36e-06	0.164129	5538534	5539625	1092
6	chr5	3599699	3600501	803	*	117	31.3503	-0.72222	-19.6138	2.36e-06	0.164129	29036971	29037087	117
7	chr5	178676630	178685607	8978	*	327	61.9654	-0.535859	-18.8864	2.36e-06	0.164129	31567360	31567686	327
8	chr5	50684408	50685847	1440	*	114	34.2366	-0.708405	-17.8727	3.54e-06	0.164129	29638477	29638590	114
9	chr5	178731897	178741940	10044	*	419	53.5843	-0.363967	-17.5737	3.54e-06	0.164129	31569566	31569984	419
10	chr11	46369034	46369325	292	*	81	4.53954	0.433071	17.1461	4.71e-06	0.164129	5927864	5927944	81
11	chr5	178652857	178664557	11701	*	448	53.9806	-0.366833	-16.8371	4.71e-06	0.164129	31566596	31567043	448
12	chr5	178688878	178691876	2999	*	139	32.1096	-0.650681	-16.4858	4.71e-06	0.164129	31567878	31568016	139
13	chr10	93949019	93949624	606	*	9	0.799174	-1.53212	-16.0917	4.71e-06	0.164129	41044798	41044806	9
14	chr5	40508854	40509841	988	*	5	0.59721	-1.30823	-15.0035	5.89e-06	0.164129	29552693	29552697	5
15	chr11	23861033	23861345	313	*	6	0.519037	-0.498111	-14.9419	5.89e-06	0.164129	5681627	5681632	6
16	chr5	178570647	178577304	6658	*	236	41.2193	-0.462695	-14.2883	7.07e-06	0.164129	31563084	31563319	236
17	chr5	178645695	178650168	4474	*	172	28.2079	-0.480635	-13.4291	8.25e-06	0.164129	31566238	31566409	172
18	chr16	56651087	56652307	1221	*	92	13.9977	-0.585045	-13.0997	9.43e-06	0.164129	13686663	13686754	92
19	chr10	8085945	8094988	9044	*	503	53.1335	-0.313403	-13.0485	9.43e-06	0.164129	39966673	39967175	503
20	chr5	178548876	178554645	5770	*	351	34.5886	-0.28772	-12.6538	1.3e-05	0.164129	31561995	31562345	351
21	chr2	177036039	177040233	4195	*	291	49.5651	-0.483849	-12.496	1.41e-05	0.164129	5539657	5539947	291
22	chr10	109211014	109211398	385	*	5	0.30196	1.7101	12.3489	1.41e-05	0.164129	41293441	41293445	5
23	chr7	127671893	127672994	1102	*	144	22.7797	-0.636102	-12.1449	1.53e-05	0.164129	35412909	35413052	144
24	chr12	8248897	8249924	1028	*	5	0.524898	-0.693927	-12.0881	1.53e-05	0.164129	7376128	7376132	5
25	chr5	138728341	138729466	1126	*	187	22.1446	-0.352068	-12.0411	1.53e-05	0.164129	30822263	30822449	187
26	chr4	92128422	92128833	412	*	6	0.420854	-2.08226	-11.8929	1.77e-05	0.164129	27905208	27905213	6
27	chr5	178804649	178807223	2575	*	92	14.3991	-0.45827	-11.6592	1.89e-05	0.164129	31572651	31572742	92
28	chr10	77156309	77158685	2377	*	138	18.5778	-0.450095	-11.5846	2e-05	0.164129	40839977	40840114	138
29	chr5	178796760	178800768	4009	*	174	19.6939	-0.364203	-11.5633	2e-05	0.164129	31572308	31572481	174
30	chr7	4231869	4239676	7808	*	229	41.9803	-0.608843	-11.5541	2e-05	0.164129	33868903	33869131	229
31	chr5	164751018	164760459	9442	*	94	14.6087	-0.398948	-11.5419	2e-05	0.164129	31248111	31248204	94
32	chr20	10592651	10593056	406	*	7	0.625272	-0.616336	-11.4122	2e-05	0.164129	18820461	18820467	7
33	chr6	81412843	81414619	1777	*	6	0.582539	-1.42719	-11.3911	2e-05	0.164129	32636450	32636455	6
34	chr5	1082007	1086499	4493	*	394	26.2208	-0.250275	-11.3506	2.12e-05	0.164129	28950817	28951210	394
35	chr5	164741287	164746871	5585	*	110	17.4162	-0.455052	-11.3323	2.12e-05	0.164129	31247936	31248045	110
36	chr5	178765427	178769053	3627	*	156	26.0214	-0.418093	-11.3281	2.12e-05	0.164129	31570940	31571095	156
37	chr5	1093108	1097083	3976	*	199	19.904	-0.326582	-11.2794	2.12e-05	0.164129	28951761	28951959	199
38	chr5	72740477	72741216	740	*	62	11.3813	-0.413812	-11.1624	2.24e-05	0.164129	29919041	29919102	62
39	chr10	20452507	20466797	14291	*	163	28.5914	-0.485214	-11.0474	2.24e-05	0.164129	40159107	40159269	163
40	chr1	184073913	184074849	937	*	5	0.578984	-1.185	-11.0376	2.24e-05	0.164129	2440874	2440878	5
41	chr5	178810724	178814999	4276	*	163	23.5867	-0.409895	-10.9818	2.24e-05	0.164129	31572928	31573090	163
42	chr14	84505175	84517191	12017	*	143	33.3938	-0.669836	-10.8685	2.36e-05	0.164129	11071495	11071637	143
43	chr5	178566909	178569540	2632	*	75	15.7375	-0.558646	-10.8426	2.36e-05	0.164129	31562991	31563065	75
44	chr6	19056893	19057275	383	*	6	0.338955	-1.45703	-10.8328	2.36e-05	0.164129	31976406	31976411	6
45	chr5	1103910	1107875	3966	*	224	20.5011	-0.339754	-10.8264	2.36e-05	0.164129	28952405	28952628	224
46	chr22	31479844	31480915	1072	*	35	11.2006	-0.888562	-10.8148	2.36e-05	0.164129	23912051	23912085	35
47	chr19	5246738	5255098	8361	*	186	27.4765	-0.400054	-10.8071	2.59e-05	0.164129	17315918	17316103	186
48	chr5	178582126	178587187	5062	*	235	23.1117	-0.2978	-10.7417	2.59e-05	0.164129	31563597	31563831	235
49	chr5	178772391	178779756	7366	*	271	25.1284	-0.285116	-10.6952	2.59e-05	0.164129	31571438	31571708	271
50	chr5	178560751	178565332	4582	*	229	29.4877	-0.327078	-10.6706	2.59e-05	0.164129	31562652	31562880	229
51	chr14	84445838	84463206	17369	*	154	24.1399	-0.613624	-10.6502	2.59e-05	0.164129	11070942	11071095	154
52	chr14	84271639	84278481	6843	*	87	19.5319	-0.735701	-10.6334	2.71e-05	0.164129	11069337	11069423	87
53	chr18	14944635	14951000	6366	*	113	24.3499	-0.54296	-10.6124	2.71e-05	0.164129	16304113	16304225	113
54	chr7	38029726	38048166	18441	*	150	24.6577	-0.501948	-10.5873	2.71e-05	0.164129	34320303	34320452	150
55	chr11	116749581	116749957	377	*	5	0.938247	-1.33887	-10.5605	2.83e-05	0.164129	6882718	6882722	5
56	chr18	6660834	6670657	9824	*	118	21.2297	-0.516795	-10.5581	2.83e-05	0.164129	16160074	16160191	118
57	chr8	1948751	1951389	2639	*	580	44.0127	-0.230465	-10.5455	2.83e-05	0.164129	36024168	36024747	580
58	chr6	168711204	168715355	4152	*	175	20.2946	-0.414997	-10.5353	2.83e-05	0.164129	33660432	33660606	175
59	chr14	21666749	21667740	992	*	5	0.446572	-0.624796	-10.5198	2.83e-05	0.164129	10289007	10289011	5
60	chr7	42266786	42267823	1038	*	99	21.7259	-0.607142	-10.5078	2.83e-05	0.164129	34371920	34372018	99
61	chr2	186748137	186748618	482	*	5	0.401784	-0.981875	-10.443	2.83e-05	0.164129	5627115	5627119	5
62	chr8	31437346	31438566	1221	*	5	0.451037	-1.31422	-10.3585	2.83e-05	0.164129	36483266	36483270	5
63	chr19	13166284	13167349	1066	*	34	10.5916	-0.825119	-10.346	2.83e-05	0.164129	17560800	17560833	34
64	chr2	119588812	119593044	4233	*	237	30.1502	-0.445159	-10.3424	2.83e-05	0.164129	4878682	4878918	237
65	chr11	23904198	23914964	10767	*	198	24.8106	-0.373345	-10.3171	2.95e-05	0.164129	5681957	5682154	198
66	chr5	178597796	178600782	2987	*	98	17.8084	-0.474917	-10.3132	2.95e-05	0.164129	31564326	31564423	98
67	chr1	203259612	203260019	408	*	38	7.524	-0.712437	-10.2909	2.95e-05	0.164129	2633764	2633801	38
68	chrX	73642495	73642968	474	*	66	7.91236	-0.380133	-10.2722	2.95e-05	0.164129	25276082	25276147	66
69	chr7	4192891	4199307	6417	*	209	35.7053	-0.578703	-10.2233	3.18e-05	0.164129	33867450	33867658	209
70	chr6	168766096	168770372	4277	*	173	29.7744	-0.445022	-10.2221	3.18e-05	0.164129	33662090	33662262	173
71	chr5	141702389	141703199	811	*	34	6.20707	-0.657878	-10.205	3.18e-05	0.164129	30902723	30902756	34
72	chr5	40681118	40682291	1174	*	169	26.4681	-0.341276	-10.2011	3.18e-05	0.164129	29554557	29554725	169
73	chr13	107912165	107923615	11451	*	141	28.6685	-0.522437	-10.1735	3.3e-05	0.164129	10092245	10092385	141
74	chr4	137786227	137786792	566	*	5	0.267855	-1.37134	-10.1618	3.3e-05	0.164129	28302191	28302195	5
75	chr5	135527376	135529233	1858	*	305	30.1732	-0.298436	-10.0985	3.42e-05	0.164129	30763378	30763682	305
76	chr14	84536874	84542239	5366	*	69	14.4332	-0.739905	-10.0704	3.42e-05	0.164129	11071796	11071864	69
77	chr15	60285234	60286911	1678	*	111	19.8514	-0.619778	-10.0633	3.42e-05	0.164129	12074167	12074277	111
78	chr7	2349543	2350026	484	*	44	8.07427	0.691301	10.0123	3.42e-05	0.164129	33818056	33818099	44
79	chr4	24135775	24147527	11753	*	189	25.9258	-0.509222	-9.99943	3.42e-05	0.164129	27249255	27249443	189
80	chr5	178555685	178558653	2969	*	150	22.1664	-0.361201	-9.98204	3.42e-05	0.164129	31562406	31562555	150
81	chr5	178833183	178837553	4371	*	212	23.6767	-0.309343	-9.94344	3.54e-05	0.164129	31573399	31573610	212
82	chr6	168639000	168644127	5128	*	157	24.4744	-0.39977	-9.9315	3.65e-05	0.164129	33657920	33658076	157
83	chr14	84619015	84632960	13946	*	106	23.1733	-0.75351	-9.91251	3.77e-05	0.164129	11072589	11072694	106
84	chr5	176023709	176024373	665	*	178	21.5366	-0.357022	-9.89764	3.77e-05	0.164129	31479654	31479831	178
85	chr4	111554385	111555635	1251	*	116	23.2101	-0.553124	-9.8583	3.77e-05	0.164129	28078649	28078764	116
86	chr4	156540611	156553371	12761	*	170	22.4331	-0.417884	-9.84382	3.77e-05	0.164129	28502529	28502698	170
87	chr5	114937535	114938237	703	*	118	15.0439	-0.377905	-9.7822	3.77e-05	0.164129	30457785	30457902	118
88	chr7	4132288	4139861	7574	*	279	34.859	-0.541168	-9.78029	3.77e-05	0.164129	33865280	33865558	279
89	chr5	123203850	123215937	12088	*	165	22.0507	-0.34606	-9.76789	3.77e-05	0.164129	30559838	30560002	165
90	chr7	130550736	130551752	1017	*	13	2.8573	-0.742096	-9.72899	3.77e-05	0.164129	35467778	35467790	13
91	chr7	3996611	4001927	5317	*	162	25.2315	-0.5053	-9.72344	3.77e-05	0.164129	33861527	33861688	162
92	chr5	140568232	140569216	985	*	167	18.3591	-0.308267	-9.69906	3.77e-05	0.164129	30870321	30870487	167
93	chr19	55477454	55477561	108	*	6	0.943664	0.805377	9.6946	3.77e-05	0.164129	18525562	18525567	6
94	chr3	88320099	88322965	2867	*	45	10.1913	-0.60739	-9.6592	3.77e-05	0.164129	22883655	22883699	45
95	chr5	178543124	178544833	1710	*	35	6.96242	-0.657814	-9.65352	3.77e-05	0.164129	31561665	31561699	35
96	chr5	178792209	178796140	3932	*	168	18.246	-0.318053	-9.60588	3.77e-05	0.164129	31572116	31572283	168
97	chr16	13210888	13216364	5477	*	92	18.3323	-0.556482	-9.54096	4.01e-05	0.164129	13148617	13148708	92
98	chr16	8559017	8559042	26	*	5	0.514107	-0.640305	-9.52216	4.01e-05	0.164129	13048069	13048073	5
99	chr7	39649135	39649731	597	*	72	12.0438	-0.492917	-9.51589	4.01e-05	0.164129	34338776	34338847	72
100	chr8	144822188	144822887	700	*	115	10.6034	-0.425507	-9.5138	4.01e-05	0.164129	38053947	38054061	115
101	chr5	178821968	178823776	1809	*	31	7.25576	-0.63643	-9.50691	4.01e-05	0.164129	31573194	31573224	31
102	chr12	119621795	119629087	7293	*	146	20.7486	-0.513528	-9.50547	4.01e-05	0.164129	8739037	8739182	146
103	chr12	67248843	67249231	389	*	5	0.776995	-2.51582	-9.46738	4.36e-05	0.164129	8090337	8090341	5
104	chr15	74426144	74428139	1996	*	270	28.4167	-0.375108	-9.45622	4.36e-05	0.164129	12312944	12313213	270
105	chr3	189661984	189662618	635	*	25	6.92749	0.93869	9.43422	4.36e-05	0.164129	23976098	23976122	25
106	chrX	128788370	128789253	884	*	140	21.1723	-0.346649	-9.42519	4.36e-05	0.164129	25766427	25766566	140
107	chr2	177052295	177056671	4377	*	310	38.5259	-0.333187	-9.42283	4.36e-05	0.164129	5540262	5540571	310
108	chr12	20293190	20293373	184	*	5	0.703407	0.828491	9.41088	4.36e-05	0.164129	7520993	7520997	5
109	chr13	111325644	111325905	262	*	6	0.504393	-0.631099	-9.38414	4.36e-05	0.164129	10146652	10146657	6
110	chr2	11887781	11888757	977	*	36	11.9107	-0.921972	-9.36795	4.36e-05	0.164129	3518120	3518155	36
111	chr10	109108443	109108650	208	*	6	0.353856	2.19364	9.36507	4.36e-05	0.164129	41292614	41292619	6
112	chr1	4017275	4020017	2743	*	73	15.2744	-0.501111	-9.3522	4.36e-05	0.164129	139819	139891	73
113	chr5	1049862	1052904	3043	*	183	15.4387	-0.304667	-9.34236	4.36e-05	0.164129	28948651	28948833	183
114	chr5	1108804	1111283	2480	*	174	13.9951	-0.290392	-9.33357	4.48e-05	0.164129	28952692	28952865	174
115	chr5	178633372	178635471	2100	*	112	13.4608	-0.391922	-9.32463	4.48e-05	0.164129	31565773	31565884	112
116	chr9	14348685	14351550	2866	*	205	40.5391	-0.45261	-9.3125	4.48e-05	0.164129	38270671	38270875	205
117	chr5	123061280	123062401	1122	*	7	2.01034	-0.655776	-9.27379	4.6e-05	0.164129	30558448	30558454	7
118	chr4	30288408	30304873	16466	*	118	17.3118	-0.454199	-9.24183	4.95e-05	0.164129	27320919	27321036	118
119	chr14	84703935	84708035	4101	*	33	9.73877	-0.890746	-9.23544	4.95e-05	0.164129	11073289	11073321	33
120	chr1	63783773	63787402	3630	*	316	29.4796	-0.311341	-9.21622	5.18e-05	0.164129	1315765	1316080	316
121	chr4	111556416	111561419	5004	*	264	27.7003	-0.348565	-9.18724	5.18e-05	0.164129	28078778	28079041	264
122	chr5	178590535	178593602	3068	*	117	13.8034	-0.358506	-9.18668	5.18e-05	0.164129	31563973	31564089	117
123	chr9	123283985	123284175	191	*	11	1.03375	-0.662575	-9.17838	5.18e-05	0.164129	39294039	39294049	11
124	chr8	124730078	124730374	297	*	36	2.19919	0.379171	9.17722	5.18e-05	0.164129	37665631	37665666	36
125	chr3	25064850	25075069	10220	*	93	15.2733	-0.475443	-9.16791	5.3e-05	0.164129	22077378	22077470	93
126	chr3	28300393	28300521	129	*	5	0.282287	-0.535508	-9.16777	5.3e-05	0.164129	22110348	22110352	5
127	chr20	15912507	15915299	2793	*	40	6.0958	-0.521937	-9.16307	5.3e-05	0.164129	18887716	18887755	40
128	chr4	181614895	181624820	9926	*	104	16.2776	-0.456225	-9.15714	5.3e-05	0.164129	28743398	28743501	104
129	chr22	17811055	17815680	4626	*	169	19.3155	-0.333283	-9.13954	5.42e-05	0.164129	23618769	23618937	169
130	chr7	124724452	124724994	543	*	5	1.16905	-0.800285	-9.13641	5.42e-05	0.164129	35386840	35386844	5
131	chr14	84986351	84990635	4285	*	44	12.6301	-0.850212	-9.12716	5.42e-05	0.164129	11075623	11075666	44
132	chr18	24251462	24251863	402	*	8	1.16938	-0.77455	-9.12274	5.42e-05	0.164129	16396980	16396987	8
133	chr10	20468113	20488643	20531	*	163	29.4297	-0.441606	-9.11138	5.42e-05	0.164129	40159288	40159450	163
134	chr19	20191228	20197292	6065	*	135	25.2941	0.572394	9.10365	5.42e-05	0.164129	17781512	17781646	135
135	chr10	76026028	76026144	117	*	9	1.96544	1.19468	9.08895	5.54e-05	0.164129	40822908	40822916	9
136	chr17	79988145	79989129	985	*	169	19.8628	-0.371711	-9.08691	5.54e-05	0.164129	16018864	16019032	169
137	chr3	138252665	138254031	1367	*	34	4.93152	-0.559249	-9.07409	5.54e-05	0.164129	23404420	23404453	34
138	chr8	145102437	145103955	1519	*	138	23.3278	-0.424507	-9.06192	5.54e-05	0.164129	38069422	38069559	138
139	chr3	88981634	88990402	8769	*	83	14.0735	-0.510547	-9.0359	5.54e-05	0.164129	22888258	22888340	83
140	chrX	5906279	5913048	6770	*	104	9.84863	-0.412811	-9.03514	5.54e-05	0.164129	24489548	24489651	104
141	chr13	107867954	107871540	3587	*	101	15.6646	-0.491268	-9.02294	5.54e-05	0.164129	10091639	10091739	101
142	chr9	100849854	100850392	539	*	139	19.5784	-0.431885	-9.00567	5.54e-05	0.164129	39025342	39025480	139
143	chr5	178627077	178627817	741	*	31	7.24644	-0.628662	-9.00447	5.54e-05	0.164129	31565448	31565478	31
144	chr18	9868272	9868994	723	*	30	6.74495	0.726788	8.99423	5.54e-05	0.164129	16212891	16212920	30
145	chr5	170735345	170737465	2121	*	407	27.1238	-0.217312	-8.98054	5.54e-05	0.164129	31348042	31348448	407
146	chrX	48334296	48334908	613	*	119	19.6923	-0.408868	-8.9805	5.54e-05	0.164129	25023947	25024065	119
147	chrX	6160506	6164144	3639	*	65	10.739	-0.563218	-8.94113	5.66e-05	0.164129	24492963	24493027	65
148	chr5	1089667	1091218	1552	*	119	11.2291	-0.351923	-8.93861	5.66e-05	0.164129	28951510	28951628	119
149	chr5	164728728	164735807	7080	*	109	15.3662	-0.358145	-8.935	5.66e-05	0.164129	31247779	31247887	109
150	chr6	103238183	103243926	5744	*	30	5.70875	0.667852	8.93435	5.66e-05	0.164129	32833404	32833433	30
151	chr12	51786086	51786803	718	*	55	12.5472	-0.756837	-8.90709	5.66e-05	0.164129	7870779	7870833	55
152	chr5	127505434	127506347	914	*	7	0.950484	-0.738307	-8.87744	5.77e-05	0.164129	30620782	30620788	7
153	chr13	107977003	107988760	11758	*	126	22.6266	-0.572484	-8.86709	5.77e-05	0.164129	10093052	10093177	126
154	chr2	8816415	8817698	1284	*	145	27.2945	-0.570708	-8.86689	5.77e-05	0.164129	3444940	3445084	145
155	chr18	14833214	14834065	852	*	28	6.6896	-0.73813	-8.85985	5.77e-05	0.164129	16302942	16302969	28
156	chr5	140573346	140573982	637	*	126	11.8051	-0.248685	-8.83802	5.77e-05	0.164129	30870607	30870732	126
157	chr12	78256088	78256509	422	*	5	0.379438	1.28682	8.83679	5.77e-05	0.164129	8198848	8198852	5
158	chr6	155524613	155525097	485	*	5	0.919194	-0.973832	-8.82583	5.77e-05	0.164129	33426468	33426472	5
159	chr11	23974489	23983447	8959	*	86	14.7754	-0.524643	-8.81592	5.77e-05	0.164129	5682708	5682793	86
160	chr2	15752808	15753069	262	*	15	3.17228	-0.718139	-8.79754	5.77e-05	0.164129	3559494	3559508	15
161	chr4	24203748	24210860	7113	*	80	17.333	-0.654694	-8.78662	5.77e-05	0.164129	27250080	27250159	80
162	chr5	140891389	140893226	1838	*	148	13.8527	-0.297125	-8.77921	5.77e-05	0.164129	30882809	30882956	148
163	chr3	170136122	170139387	3266	*	344	37.72	-0.298489	-8.77569	5.77e-05	0.164129	23722332	23722675	344
164	chr13	107930012	107935676	5665	*	83	15.429	-0.483374	-8.76159	5.89e-05	0.164129	10092447	10092529	83
165	chr5	43017969	43018944	976	*	177	16.914	-0.237066	-8.74755	6.01e-05	0.164129	29582956	29583132	177
166	chr11	23960218	23966402	6185	*	163	20.002	-0.366584	-8.7286	6.01e-05	0.164129	5682508	5682670	163
167	chr11	14118671	14119858	1188	*	40	6.34075	-0.47112	-8.71495	6.01e-05	0.164129	5568554	5568593	40
168	chr1	32167254	32170710	3457	*	114	16.3189	-0.455169	-8.71491	6.01e-05	0.164129	797838	797951	114
169	chr19	13134957	13136095	1139	*	111	19.4966	-0.487755	-8.69419	6.13e-05	0.164129	17559943	17560053	111
170	chr5	177807613	177810793	3181	*	128	13.4044	-0.280472	-8.66362	6.25e-05	0.164129	31538022	31538149	128
171	chr6	10416134	10417088	955	*	47	4.48875	-0.245482	-8.6626	6.25e-05	0.164129	31834808	31834854	47
172	chr10	112617429	112617728	300	*	15	5.51306	1.44919	8.66145	6.25e-05	0.164129	41330689	41330703	15
173	chr6	120525046	120529469	4424	*	38	8.25903	-0.659953	-8.65746	6.25e-05	0.164129	33028297	33028334	38
174	chr15	78556788	78557542	755	*	96	14.0274	-0.43008	-8.65479	6.25e-05	0.164129	12393219	12393314	96
175	chr5	174158913	174160652	1740	*	180	11.9007	-0.257634	-8.65459	6.25e-05	0.164129	31437267	31437446	180
176	chr7	149830187	149836145	5959	*	150	19.6057	-0.364734	-8.63311	6.25e-05	0.164129	35736231	35736380	150
177	chr4	104208532	104209483	952	*	6	0.513365	-1.34727	-8.60964	6.36e-05	0.164129	28008693	28008698	6
178	chr7	125285945	125305767	19823	*	138	19.7528	-0.436648	-8.56918	6.72e-05	0.164129	35390949	35391086	138
179	chr5	1065661	1067289	1629	*	82	7.78891	-0.39345	-8.55613	6.72e-05	0.164129	28949813	28949894	82
180	chr5	177759070	177759758	689	*	26	4.24234	-0.494998	-8.54105	6.72e-05	0.164129	31536095	31536120	26
181	chr17	7164286	7165810	1525	*	162	23.6055	-0.41193	-8.53263	6.72e-05	0.164129	14591272	14591433	162
182	chr16	13491037	13496120	5084	*	88	14.2492	-0.491853	-8.52759	6.72e-05	0.164129	13152192	13152279	88
183	chr6	168553362	168555198	1837	*	66	11.1208	-0.479881	-8.52716	6.72e-05	0.164129	33655229	33655294	66
184	chr1	4714049	4715551	1503	*	208	23.7326	-0.307231	-8.50201	6.83e-05	0.164129	154693	154900	208
185	chr5	178637561	178638551	991	*	27	6.83219	-0.608091	-8.49394	6.83e-05	0.164129	31565976	31566002	27
186	chr7	147111169	147115200	4032	*	64	18.2957	-0.639052	-8.47922	6.83e-05	0.164129	35684150	35684213	64
187	chr10	20820326	20820797	472	*	39	7.41908	0.635839	8.47286	6.95e-05	0.164129	40162683	40162721	39
188	chr14	84554554	84565370	10817	*	135	20.8287	-0.537163	-8.45687	6.95e-05	0.164129	11071964	11072098	135
189	chr2	119605518	119609411	3894	*	271	31.3282	-0.389342	-8.45097	6.95e-05	0.164129	4879605	4879875	271
190	chr15	27714375	27721181	6807	*	83	14.6761	0.514651	8.4312	7.07e-05	0.164129	11620155	11620237	83
191	chr10	20837275	20843308	6034	*	42	6.84066	-0.591558	-8.43011	7.19e-05	0.164129	40162843	40162884	42
192	chr13	28536060	28540708	4649	*	183	23.1128	-0.346625	-8.42869	7.19e-05	0.164129	9257453	9257635	183
193	chr11	23951859	23958669	6811	*	108	18.0525	-0.472154	-8.42435	7.19e-05	0.164129	5682368	5682475	108
194	chr3	75805124	75812422	7299	*	141	14.9647	0.345851	8.41723	7.19e-05	0.164129	22776908	22777048	141
195	chr14	84637193	84645893	8701	*	128	19.3204	-0.495749	-8.41281	7.19e-05	0.164129	11072721	11072848	128
196	chrX	149529691	149532246	2556	*	269	30.2388	-0.286048	-8.39645	7.19e-05	0.164129	25992037	25992305	269
197	chr3	109000960	109001049	90	*	6	0.419629	0.587923	8.39231	7.19e-05	0.164129	23034196	23034201	6
198	chr8	108290508	108296718	6211	*	116	12.7818	-0.35699	-8.38681	7.19e-05	0.164129	37468217	37468332	116
199	chr17	10044625	10049436	4812	*	146	18.7469	-0.450483	-8.37039	7.19e-05	0.164129	14672524	14672669	146
200	chr11	103865216	103875693	10478	*	88	13.0188	-0.412973	-8.36882	7.19e-05	0.164129	6728770	6728857	88
201	chr8	108332439	108345784	13346	*	132	14.3251	-0.304397	-8.36278	7.19e-05	0.164129	37468678	37468809	132
202	chr7	37982855	37988925	6071	*	119	16.3725	-0.400379	-8.34458	7.19e-05	0.164129	34319788	34319906	119
203	chr6	169083713	169088638	4926	*	165	22.602	-0.387231	-8.33849	7.19e-05	0.164129	33671287	33671451	165
204	chr17	57924734	57925391	658	*	10	2.31941	1.24429	8.33504	7.19e-05	0.164129	15496350	15496359	10
205	chr17	9045398	9048205	2808	*	79	8.73046	-0.388279	-8.33087	7.19e-05	0.164129	14648605	14648683	79
206	chr5	137802976	137803578	603	*	72	11.498	-0.460129	-8.32918	7.19e-05	0.164129	30800582	30800653	72
207	chr3	158449724	158450579	856	*	139	17.2676	-0.370293	-8.32791	7.19e-05	0.164129	23619649	23619787	139
208	chr7	4350329	4354753	4425	*	164	19.3611	-0.425327	-8.31432	7.19e-05	0.164129	33872903	33873066	164
209	chr18	30010055	30010682	628	*	8	0.98135	-0.586644	-8.29869	7.19e-05	0.164129	16452373	16452380	8
210	chr3	24965655	24967095	1441	*	13	2.85491	-0.771412	-8.29649	7.19e-05	0.164129	22076443	22076455	13
211	chr2	38301256	38302927	1672	*	279	27.4946	-0.344948	-8.28939	7.42e-05	0.164129	3886463	3886741	279
212	chr18	14959165	14964333	5169	*	106	18.7766	-0.433453	-8.27398	7.42e-05	0.164129	16304256	16304361	106
213	chr4	111883820	111884682	863	*	7	1.53357	-0.847498	-8.27076	7.42e-05	0.164129	28081724	28081730	7
214	chr3	89312432	89322007	9576	*	84	13.2286	-0.487499	-8.25289	7.42e-05	0.164129	22891082	22891165	84
215	chr2	68954175	68954690	516	*	24	4.74615	-0.682533	-8.25036	7.42e-05	0.164129	4268423	4268446	24
216	chr10	124896182	124898940	2759	*	230	22.5265	-0.343304	-8.23401	7.54e-05	0.164129	41523701	41523930	230
217	chr7	38005628	38010996	5369	*	52	9.8448	-0.554603	-8.22403	7.54e-05	0.164129	34320093	34320144	52
218	chr8	10907364	10907797	434	*	32	6.23862	-0.728275	-8.22379	7.54e-05	0.164129	36169958	36169989	32
219	chr11	129243656	129244966	1311	*	157	20.8909	-0.382442	-8.21974	7.66e-05	0.164129	7099020	7099176	157
220	chr2	131720639	131721430	792	*	184	27.8699	-0.411724	-8.20613	7.66e-05	0.164129	5065123	5065306	184
221	chr14	84933522	84937829	4308	*	63	16.4612	-0.858706	-8.20355	7.66e-05	0.164129	11075043	11075105	63
222	chr17	10114500	10119497	4998	*	144	16.8171	-0.401039	-8.20229	7.66e-05	0.164129	14674460	14674603	144
223	chr2	3286183	3286741	559	*	62	12.992	-0.573044	-8.20227	7.66e-05	0.164129	3359581	3359642	62
224	chrX	153656796	153657473	678	*	94	12.1914	-0.389988	-8.19368	7.66e-05	0.164129	26064110	26064203	94
225	chrX	109560737	109561292	556	*	77	11.3535	0.456142	8.18818	7.66e-05	0.164129	25577000	25577076	77
226	chr12	50609283	50609551	269	*	34	5.68475	0.624321	8.18474	7.66e-05	0.164129	7847053	7847086	34
227	chr5	68035590	68037145	1556	*	26	5.93689	-0.559469	-8.17543	7.66e-05	0.164129	29862317	29862342	26
228	chr5	178840078	178844275	4198	*	152	13.4022	-0.28708	-8.17367	7.66e-05	0.164129	31573674	31573825	152
229	chr14	85029826	85037291	7466	*	62	11.0933	-0.588565	-8.16822	7.78e-05	0.164129	11075913	11075974	62
230	chr18	14502280	14503074	795	*	17	3.08757	-0.606997	-8.16355	7.78e-05	0.164129	16300092	16300108	17
231	chr2	176993086	176996084	2999	*	329	31.1263	-0.307289	-8.15922	7.78e-05	0.164129	5537740	5538068	329
232	chr18	14642674	14646427	3754	*	37	6.64841	-0.52404	-8.14914	7.78e-05	0.164129	16301196	16301232	37
233	chr22	37815919	37816870	952	*	47	11.2798	-0.711818	-8.14867	7.9e-05	0.164129	24039948	24039994	47
234	chr4	169490422	169490514	93	*	8	1.13845	0.716319	8.14496	7.9e-05	0.164129	28620637	28620644	8
235	chr17	79315310	79316287	978	*	155	22.4052	-0.434748	-8.13972	7.9e-05	0.164129	15987155	15987309	155
236	chr5	17693423	17694175	753	*	12	4.39162	-0.947909	-8.1381	7.9e-05	0.164129	29272046	29272057	12
237	chr13	107888485	107899283	10799	*	129	20.6307	-0.441933	-8.1328	7.9e-05	0.164129	10091997	10092125	129
238	chr13	107831244	107837735	6492	*	94	15.8657	-0.493198	-8.13098	7.9e-05	0.164129	10091017	10091110	94
239	chr4	33954780	33955154	375	*	5	1.12817	0.807869	8.12359	7.9e-05	0.164129	27349468	27349472	5
240	chr5	4039057	4044203	5147	*	91	10.783	0.338873	8.09722	7.9e-05	0.164129	29046312	29046402	91
241	chr20	6032526	6033320	795	*	159	20.7234	-0.297003	-8.09426	7.9e-05	0.164129	18763840	18763998	159
242	chr5	178892670	178895508	2839	*	114	10.4911	-0.304114	-8.08977	7.9e-05	0.164129	31575642	31575755	114
243	chr3	75819870	75826948	7079	*	136	14.4185	0.344992	8.08872	7.9e-05	0.164129	22777138	22777273	136
244	chr1	156896647	156897458	812	*	60	9.1439	-0.474575	-8.08567	8.01e-05	0.164129	2114205	2114264	60
245	chr14	31637902	31638119	218	*	17	1.01537	-0.433794	-8.07437	8.13e-05	0.164129	10406996	10407012	17
246	chr12	6472920	6473433	514	*	47	6.08126	-0.431425	-8.05293	8.13e-05	0.164129	7335838	7335884	47
247	chr6	168939595	168945770	6176	*	178	21.7779	-0.326058	-8.03864	8.13e-05	0.164129	33667386	33667563	178
248	chr16	76828012	76828407	396	*	23	5.632	-0.838417	-8.03757	8.13e-05	0.164129	14024937	14024959	23
249	chr8	125859521	125860158	638	*	24	2.61484	0.52043	8.03333	8.25e-05	0.164129	37685763	37685786	24
250	chr14	87285288	87288366	3079	*	37	8.36474	-0.683875	-8.03149	8.25e-05	0.164129	11095548	11095584	37
251	chr5	1293439	1294313	875	*	132	9.06529	-0.197682	-8.02973	8.25e-05	0.164129	28962811	28962942	132
252	chr14	71714716	71715039	324	*	8	2.39916	1.21751	8.02637	8.37e-05	0.164129	10885472	10885479	8
253	chr2	176976651	176978670	2020	*	139	15.2031	-0.422205	-8.02402	8.37e-05	0.164129	5536859	5536997	139
254	chr8	97594620	97602774	8155	*	145	15.7453	-0.302405	-8.0204	8.37e-05	0.164129	37314284	37314428	145
255	chr4	156648283	156648998	716	*	6	2.17342	-1.02463	-8.01823	8.37e-05	0.164129	28503836	28503841	6
256	chr21	28740010	28743934	3925	*	43	5.8045	-0.490819	-8.01349	8.37e-05	0.164129	23193610	23193652	43
257	chr14	48581622	48590112	8491	*	80	12.2942	-0.475927	-8.00781	8.37e-05	0.164129	10577120	10577199	80
258	chr2	12963674	12963839	166	*	5	0.282498	-1.22333	-8.00393	8.37e-05	0.164129	3532960	3532964	5
259	chrX	39547704	39548673	970	*	72	12.2965	-0.521637	-8.00011	8.37e-05	0.164129	24891653	24891724	72
260	chr6	168538022	168541253	3232	*	53	7.20967	-0.433795	-7.99882	8.48e-05	0.164129	33654939	33654991	53
261	chr13	108001872	108008888	7017	*	99	15.8625	-0.522953	-7.98984	8.48e-05	0.164129	10093350	10093448	99
262	chr5	145737306	145737362	57	*	8	1.1824	-0.526565	-7.98622	8.6e-05	0.164129	30960394	30960401	8
263	chr14	84805151	84814854	9704	*	87	15.7094	-0.558554	-7.98042	8.84e-05	0.164129	11073977	11074063	87
264	chr14	84584635	84591919	7285	*	67	15.6952	-0.801389	-7.97701	8.84e-05	0.164129	11072300	11072366	67
265	chr5	115695858	115697697	1840	*	128	11.9537	-0.278006	-7.9768	8.84e-05	0.164129	30467735	30467862	128
266	chr5	17684299	17686884	2586	*	54	8.33549	-0.460292	-7.97664	8.84e-05	0.164129	29271910	29271963	54
267	chr7	149779378	149788810	9433	*	99	17.1197	-0.466521	-7.96716	9.07e-05	0.164129	35735592	35735690	99
268	chr5	141706181	141706886	706	*	26	5.6559	-0.632048	-7.96677	9.07e-05	0.164129	30903078	30903103	26
269	chr13	36673395	36679317	5923	*	118	14.1448	-0.355222	-7.96431	9.07e-05	0.164129	9366243	9366360	118
270	chr5	111636593	111645969	9377	*	111	11.4719	-0.29666	-7.96079	9.07e-05	0.164129	30412887	30412997	111
271	chr5	5142447	5145743	3297	*	63	8.29685	-0.355662	-7.95605	9.07e-05	0.164129	29064305	29064367	63
272	chr7	158881584	158883177	1594	*	50	7.13174	-0.460069	-7.95313	9.07e-05	0.164129	35960228	35960277	50
273	chr5	1130564	1135472	4909	*	234	21.0432	-0.271653	-7.95112	9.07e-05	0.164129	28953912	28954145	234
274	chr14	72241116	72241445	330	*	6	0.447033	1.86335	7.95071	9.07e-05	0.164129	10892370	10892375	6
275	chr8	108416320	108424838	8519	*	55	10.4883	-0.485555	-7.94628	9.19e-05	0.164129	37469515	37469569	55
276	chr7	144471355	144471845	491	*	8	2.82877	-0.923831	-7.94284	9.43e-05	0.164129	35658664	35658671	8
277	chr3	25264370	25278347	13978	*	77	8.34946	-0.431512	-7.9298	9.43e-05	0.164129	22079327	22079403	77
278	chr2	60124800	60125366	567	*	7	2.47947	-0.911096	-7.92118	9.43e-05	0.164129	4150171	4150177	7
279	chr5	66461970	66462751	782	*	73	5.67512	-0.354927	-7.91441	9.55e-05	0.164129	29841806	29841878	73
280	chrX	146890351	146899615	9265	*	65	9.37875	-0.501439	-7.90359	9.55e-05	0.164129	25968227	25968291	65
281	chr14	84969913	84978138	8226	*	83	13.4177	-0.478536	-7.87922	9.9e-05	0.164129	11075433	11075515	83
282	chr19	55405421	55411779	6359	*	132	18.5043	-0.347786	-7.85721	0.000101342	0.164129	18522889	18523020	132
283	chr1	47915167	47915944	778	*	69	10.723	-0.500363	-7.85699	0.000101342	0.164129	1101518	1101586	69
284	chr6	168659660	168665156	5497	*	230	24.7301	-0.30812	-7.84703	0.000101342	0.164129	33658475	33658704	230
285	chr10	20444852	20449569	4718	*	50	10.0101	-0.57445	-7.84687	0.000101342	0.164129	40159043	40159092	50
286	chr5	178686963	178687802	840	*	54	8.12303	-0.609549	-7.84241	0.000101342	0.164129	31567759	31567812	54
287	chr10	29392668	29393853	1186	*	19	4.91697	-0.767932	-7.8413	0.000101342	0.164129	40286725	40286743	19
288	chr6	168924058	168927527	3470	*	123	18.9224	-0.367394	-7.83973	0.000101342	0.164129	33666931	33667053	123
289	chr11	115485362	115492807	7446	*	95	13.2691	-0.389482	-7.83842	0.000101342	0.164129	6862945	6863039	95
290	chr11	30549252	30557070	7819	*	76	12.8213	-0.480965	-7.83833	0.000101342	0.164129	5734956	5735031	76
291	chr13	108022969	108024524	1556	*	30	8.11618	-0.736082	-7.83348	0.00010252	0.164129	10093623	10093652	30
292	chr15	97551569	97555811	4243	*	50	8.11905	-0.553085	-7.82961	0.000103699	0.164129	12685641	12685690	50
293	chr5	79946535	79947659	1125	*	73	30.5915	-1.09196	-7.82672	0.000103699	0.164129	30043890	30043962	73
294	chr11	76491387	76491553	167	*	5	0.536736	-0.731297	-7.82237	0.000103699	0.164129	6462884	6462888	5
295	chr20	1303461	1303996	536	*	17	2.08782	0.437677	7.81651	0.000103699	0.164129	18656932	18656948	17
296	chrX	123193404	123193956	553	*	13	3.4848	0.834037	7.81203	0.000103699	0.164129	25720926	25720938	13
297	chr14	84824390	84829538	5149	*	51	8.55591	-0.625811	-7.81055	0.000103699	0.164129	11074126	11074176	51
298	chr17	10692909	10701090	8182	*	165	16.8126	-0.324429	-7.80954	0.000103699	0.164129	14685003	14685167	165
299	chrX	143376755	143377650	896	*	23	4.41481	-0.604971	-7.80757	0.000103699	0.164129	25935756	25935778	23
300	chr1	240330147	240337946	7800	*	130	13.6701	-0.293249	-7.80711	0.000103699	0.164129	3180179	3180308	130
301	chr18	76739013	76740202	1190	*	102	19.8839	-0.523132	-7.80346	0.000103699	0.164129	17027302	17027403	102
302	chr15	74658039	74658694	656	*	140	18.0925	-0.405856	-7.80053	0.000103699	0.164129	12317890	12318029	140
303	chr11	15496065	15503040	6976	*	89	14.4024	-0.413078	-7.80025	0.000103699	0.164129	5583948	5584036	89
304	chr14	99739424	99740616	1193	*	136	9.55432	-0.338031	-7.79328	0.000103699	0.164129	11309237	11309372	136
305	chrX	85402950	85403349	400	*	49	5.81078	-0.413345	-7.79231	0.000103699	0.164129	25369465	25369513	49
306	chrX	117479693	117480384	692	*	85	8.06579	-0.371089	-7.79124	0.000103699	0.164129	25647447	25647531	85
307	chr8	136574578	136581249	6672	*	131	14.0449	0.307211	7.79048	0.000103699	0.164129	37844356	37844486	131
308	chr17	8925924	8928197	2274	*	295	31.1892	-0.306479	-7.78787	0.000103699	0.164129	14645275	14645569	295
309	chr11	23713518	23717050	3533	*	29	7.39438	-0.797978	-7.78753	0.000103699	0.164129	5680579	5680607	29
310	chr8	122809996	122810388	393	*	8	0.813023	-0.455739	-7.78486	0.000103699	0.164129	37632469	37632476	8
311	chr11	93262918	93263106	189	*	9	0.923396	-0.533016	-7.77839	0.000103699	0.164129	6626026	6626034	9
312	chr3	94913291	94913324	34	*	6	0.692134	0.71911	7.77774	0.000104877	0.164129	22911943	22911948	6
313	chr15	84748833	84749556	724	*	83	12.5971	-0.489545	-7.76823	0.000107234	0.164129	12483468	12483550	83
314	chr21	18803804	18804381	578	*	10	3.18176	-0.960416	-7.75281	0.000108412	0.164129	23095838	23095847	10
315	chr4	23797152	23803600	6449	*	79	8.92103	-0.473661	-7.75247	0.000108412	0.164129	27245368	27245446	79
316	chr1	52197880	52198301	422	*	8	0.749031	-0.675731	-7.75042	0.000108412	0.164129	1151443	1151450	8
317	chr22	17872292	17877640	5349	*	161	17.399	-0.316791	-7.74823	0.000108412	0.164129	23620653	23620813	161
318	chr14	84721817	84729212	7396	*	67	15.3671	-0.658713	-7.74431	0.000108412	0.164129	11073393	11073459	67
319	chr8	67873511	67874516	1006	*	241	17.728	-0.241776	-7.74384	0.000108412	0.164129	36951427	36951667	241
320	chr11	115530920	115531068	149	*	16	1.09083	0.615522	7.74346	0.000108412	0.164129	6863880	6863895	16
321	chr10	26153092	26156130	3039	*	41	9.4832	-0.656258	-7.74293	0.000108412	0.164129	40237554	40237594	41
322	chrX	146831639	146839057	7419	*	63	9.76077	-0.478114	-7.73789	0.000108412	0.164129	25967695	25967757	63
323	chr1	16973847	16974790	944	*	149	11.3763	-0.191092	-7.7359	0.000108412	0.164129	452251	452399	149
324	chr3	25137153	25146502	9350	*	103	15.4274	-0.423874	-7.7263	0.000108412	0.164129	22078033	22078135	103
325	chr5	178784819	178786380	1562	*	20	2.6543	-0.499931	-7.72505	0.000108412	0.164129	31571867	31571886	20
326	chr1	243650513	243651085	573	*	25	3.21925	-0.493169	-7.70735	0.000109591	0.164129	3228176	3228200	25
327	chr2	119614449	119616369	1921	*	248	26.7849	-0.351026	-7.70527	0.000109591	0.164129	4880254	4880501	248
328	chr4	24282242	24286193	3952	*	60	10.6033	-0.558539	-7.70392	0.000109591	0.164129	27251141	27251200	60
329	chr17	2118974	2119490	517	*	16	3.68116	-0.868506	-7.70313	0.000109591	0.164129	14457033	14457048	16
330	chr14	87010906	87014131	3226	*	28	6.25218	-0.656602	-7.70308	0.000109591	0.164129	11093572	11093599	28
331	chr2	176984544	176987606	3063	*	212	28.4165	-0.402114	-7.6958	0.000110769	0.164129	5537288	5537499	212
332	chr2	213410974	213411556	583	*	5	1.26348	-0.965093	-7.68977	0.000110769	0.164129	5914405	5914409	5
333	chr10	134755997	134756503	507	*	39	6.78869	-0.656633	-7.68504	0.000111948	0.164129	41753480	41753518	39
334	chr15	36580093	36589119	9027	*	104	13.8828	-0.406332	-7.68405	0.000111948	0.164129	11745492	11745595	104
335	chr14	84913907	84922215	8309	*	87	16.9451	-0.536863	-7.68296	0.000111948	0.164129	11074897	11074983	87
336	chr4	175952596	175956999	4404	*	34	7.79866	-0.672179	-7.68202	0.000111948	0.164129	28687916	28687949	34
337	chr19	21768692	21770428	1737	*	129	11.0638	-0.339263	-7.66431	0.000115483	0.164129	17802614	17802742	129
338	chr12	54344869	54346018	1150	*	116	19.7014	-0.383356	-7.66416	0.000115483	0.164129	7924435	7924550	116
339	chr7	149900423	149907953	7531	*	82	14.7142	-0.517606	-7.65972	0.000115483	0.164129	35737165	35737246	82
340	chr16	13103688	13108177	4490	*	116	15.0452	-0.377632	-7.64406	0.000115483	0.164129	13147049	13147164	116
341	chr5	154026560	154027257	698	*	84	11.6672	-0.416167	-7.64221	0.000115483	0.164129	31094089	31094172	84
342	chr14	87033004	87036494	3491	*	29	6.43419	-0.599832	-7.64059	0.000116661	0.164129	11093754	11093782	29
343	chr21	36697503	36698119	617	*	16	2.30219	-0.627158	-7.63311	0.00011784	0.164129	23314594	23314609	16
344	chr20	44638802	44639689	888	*	115	12.567	-0.278877	-7.63278	0.00011784	0.164129	19410405	19410519	115
345	chrX	135055868	135056859	992	*	28	5.76199	-0.554452	-7.63148	0.00011784	0.164129	25847135	25847162	28
346	chr9	33380033	33385143	5111	*	95	8.60131	-0.32105	-7.63081	0.000119018	0.164129	38463710	38463804	95
347	chr7	46070823	46072594	1772	*	42	9.87636	0.865954	7.62896	0.000119018	0.164129	34436493	34436534	42
348	chr5	178748632	178752119	3488	*	122	12.6675	-0.331295	-7.62739	0.000119018	0.164129	31570235	31570356	122
349	chr2	83468407	83469650	1244	*	20	5.15822	-0.869181	-7.62637	0.000119018	0.164129	4445203	4445222	20
350	chrX	27391913	27398000	6088	*	81	11.5918	-0.39728	-7.62136	0.000119018	0.164129	24770168	24770248	81
351	chr5	167246660	167249355	2696	*	58	6.90267	-0.432929	-7.61783	0.000119018	0.164129	31285076	31285133	58
352	chr8	56851448	56852648	1201	*	65	11.3	-0.42429	-7.6178	0.000119018	0.164129	36801319	36801383	65
353	chr3	184321968	184322710	743	*	64	10.7263	-0.510908	-7.60794	0.000119018	0.164129	23896723	23896786	64
354	chr14	56594182	56600042	5861	*	68	9.45156	-0.398642	-7.60523	0.000119018	0.164129	10682823	10682890	68
355	chr11	108280440	108280557	118	*	5	0.314695	-0.58788	-7.60431	0.000119018	0.164129	6770856	6770860	5
356	chr11	24200365	24205180	4816	*	62	10.0531	-0.444677	-7.60111	0.000119018	0.164129	5684277	5684338	62
357	chr7	27231622	27233322	1701	*	216	18.9719	-0.324441	-7.59712	0.000120196	0.164129	34176954	34177169	216
358	chr3	82801767	82802532	766	*	6	1.00692	1.19443	7.59197	0.000120196	0.164129	22839558	22839563	6
359	chr13	104614527	104621354	6828	*	93	17.2481	-0.45014	-7.59011	0.000120196	0.164129	10053953	10054045	93
360	chr19	39687522	39687888	367	*	47	8.57665	-0.581721	-7.58305	0.000120196	0.164129	18102396	18102442	47
361	chr11	23928399	23935208	6810	*	33	7.98203	-0.67516	-7.58257	0.000120196	0.164129	5682238	5682270	33
362	chr14	84792834	84794887	2054	*	19	6.96582	-0.998667	-7.58137	0.000121375	0.164129	11073898	11073916	19
363	chr5	57158273	57158691	419	*	12	1.5589	0.584706	7.57887	0.000121375	0.164129	29726871	29726882	12
364	chr15	26260854	26262478	1625	*	64	9.55113	-0.454265	-7.57836	0.000121375	0.164129	11597236	11597299	64
365	chr6	168461496	168463914	2419	*	124	11.4485	-0.27941	-7.57462	0.000121375	0.164129	33651984	33652107	124
366	chr4	97358651	97367794	9144	*	57	6.98132	-0.406917	-7.57421	0.000121375	0.164129	27947858	27947914	57
367	chr11	95857845	95858134	290	*	12	1.30133	-0.502083	-7.56946	0.000121375	0.164129	6656960	6656971	12
368	chr12	25100337	25101013	677	*	14	2.16823	-0.718446	-7.56467	0.000121375	0.164129	7567748	7567761	14
369	chr5	126919381	126920351	971	*	9	1.25819	-0.577427	-7.56346	0.000121375	0.164129	30613261	30613269	9
370	chr2	88124876	88125195	320	*	27	1.99522	-0.62085	-7.56301	0.000121375	0.164129	4506921	4506947	27
371	chr2	5830972	5834208	3237	*	376	28.0148	-0.242117	-7.55886	0.000121375	0.164129	3399724	3400099	376
372	chr14	84578557	84581643	3087	*	68	14.2302	-0.682642	-7.55807	0.000121375	0.164129	11072216	11072283	68
373	chr2	194647395	194654461	7067	*	35	7.30085	0.595942	7.5549	0.000122553	0.164129	5696323	5696357	35
374	chr1	17201420	17201988	569	*	64	6.21019	-0.275869	-7.55302	0.000123732	0.164129	457389	457452	64
375	chrUn_gl000220	82317	82507	191	*	6	0.511561	-0.402219	-7.55206	0.000123732	0.164129	39821510	39821515	6
376	chr19	17015101	17015585	485	*	15	3.20295	-0.702006	-7.55165	0.000123732	0.164129	17671772	17671786	15
377	chr12	115281244	115281396	153	*	5	1.38555	-0.915032	-7.55157	0.000123732	0.164129	8664143	8664147	5
378	chr5	173762266	173765121	2856	*	102	10.6705	-0.312423	-7.54925	0.000123732	0.164129	31428064	31428165	102
379	chr7	37996947	38004176	7230	*	106	16.2803	-0.425182	-7.54412	0.000123732	0.164129	34319973	34320078	106
380	chr19	37671566	37679933	8368	*	135	13.7053	-0.307651	-7.54004	0.000123732	0.164129	18045914	18046048	135
381	chrX	100740120	100740539	420	*	34	7.48202	-0.601971	-7.53669	0.00012491	0.164129	25491983	25492016	34
382	chr5	123166065	123171362	5298	*	55	7.2446	-0.367964	-7.53465	0.00012491	0.164129	30559468	30559522	55
383	chr13	104709790	104719111	9322	*	74	11.9819	-0.465268	-7.52921	0.00012491	0.164129	10054962	10055035	74
384	chr21	28598266	28606904	8639	*	73	10.5488	-0.362283	-7.52914	0.00012491	0.164129	23192422	23192494	73
385	chrX	106399033	106399290	258	*	28	4.30997	-0.631248	-7.52854	0.00012491	0.164129	25545115	25545142	28
386	chr5	77268331	77268956	626	*	114	13.316	-0.348227	-7.52652	0.00012491	0.164129	29994568	29994681	114
387	chr4	150050006	150069260	19255	*	113	13.8585	-0.349713	-7.52264	0.00012491	0.164129	28429847	28429959	113
388	chr17	79374088	79374666	579	*	70	7.5631	-0.592783	-7.52036	0.00012491	0.164129	15990652	15990721	70
389	chr10	20770772	20779751	8980	*	95	15.2391	-0.439923	-7.51833	0.00012491	0.164129	40162255	40162349	95
390	chr4	6106972	6107615	644	*	74	10.2642	-0.44283	-7.51584	0.00012491	0.164129	26998154	26998227	74
391	chr1	171401822	171402328	507	*	6	1.12921	-0.825479	-7.5141	0.00012491	0.164129	2285867	2285872	6
392	chr6	168719395	168721345	1951	*	182	19.9585	-0.295919	-7.51259	0.00012491	0.164129	33660712	33660893	182
393	chrX	143045118	143045993	876	*	5	0.27869	-1.03335	-7.50404	0.000129624	0.164129	25933862	25933866	5
394	chrX	6380297	6383652	3356	*	70	19.3374	-0.813177	-7.50178	0.000129624	0.164129	24495694	24495763	70
395	chr8	38795944	38796376	433	*	27	4.98321	0.531981	7.50089	0.000129624	0.164129	36574848	36574874	27
396	chr6	169099751	169104142	4392	*	120	17.2679	-0.379066	-7.49863	0.000129624	0.164129	33671742	33671861	120
397	chr12	119635396	119642047	6652	*	97	10.173	-0.46624	-7.49489	0.000130802	0.164129	8739291	8739387	97
398	chr3	77443617	77447771	4155	*	30	6.40163	0.607684	7.49298	0.000130802	0.164129	22793994	22794023	30
399	chr19	8672260	8675417	3158	*	109	15.6229	-0.357626	-7.48735	0.000130802	0.164129	17426654	17426762	109
400	chr3	53675144	53677178	2035	*	44	6.3251	-0.558332	-7.48712	0.000130802	0.164129	22499209	22499252	44
401	chr3	167432164	167439368	7205	*	36	5.98419	-0.459738	-7.48621	0.000130802	0.164129	23692750	23692785	36
402	chr4	77330706	77332412	1707	*	43	4.04936	-0.405368	-7.48344	0.000130802	0.164129	27749018	27749060	43
403	chr22	17835908	17838681	2774	*	112	14.0982	-0.389668	-7.4827	0.000130802	0.164129	23619471	23619582	112
404	chr5	178641904	178645051	3148	*	116	14.9749	-0.349373	-7.48163	0.00013198	0.164129	31566109	31566224	116
405	chr16	85123603	85124110	508	*	42	7.12394	-0.526566	-7.47942	0.000133159	0.164129	14185342	14185383	42
406	chr3	57311019	57313973	2955	*	57	4.02265	-0.302513	-7.47215	0.000133159	0.164129	22550812	22550868	57
407	chr5	89489562	89497313	7752	*	69	8.32645	-0.379479	-7.47021	0.000133159	0.164129	30155918	30155986	69
408	chr1	149193150	149193682	533	*	39	6.30627	-0.572556	-7.46952	0.000133159	0.164129	1957972	1958010	39
409	chr5	178629009	178629673	665	*	33	7.10304	-0.575756	-7.46481	0.000133159	0.164129	31565513	31565545	33
410	chr3	179572976	179573487	512	*	9	2.2953	-0.815661	-7.46423	0.000133159	0.164129	23824534	23824542	9
411	chr22	21952182	21952333	152	*	5	0.441625	-0.508072	-7.46224	0.000133159	0.164129	23716663	23716667	5
412	chr5	60962948	60963397	450	*	6	0.371018	-0.649903	-7.46149	0.000133159	0.164129	29771422	29771427	6
413	chr8	2044057	2049007	4951	*	225	20.3423	-0.338308	-7.46048	0.000133159	0.164129	36027976	36028200	225
414	chr15	23380613	23381596	984	*	12	2.9263	-0.535632	-7.45957	0.000133159	0.164129	11556951	11556962	12
415	chr4	24174063	24178417	4355	*	81	15.245	-0.574153	-7.45232	0.000135516	0.164129	27249704	27249784	81
416	chr1	90955004	90966069	11066	*	78	12.125	-0.447397	-7.45219	0.000135516	0.164129	1574676	1574753	78
417	chr20	44878879	44882515	3637	*	200	16.6712	-0.275196	-7.45003	0.000135516	0.164129	19417546	19417745	200
418	chr8	40225839	40230800	4962	*	67	10.7494	-0.499292	-7.44851	0.000135516	0.164129	36589961	36590027	67
419	chr5	140864378	140864984	607	*	78	5.99158	-0.405419	-7.44705	0.000135516	0.164129	30881719	30881796	78
420	chr13	107945291	107947032	1742	*	45	12.4618	-0.658432	-7.44321	0.000135516	0.164129	10092700	10092744	45
421	chr1	119540467	119543899	3433	*	168	13.0227	-0.300342	-7.44257	0.000135516	0.164129	1890526	1890693	168
422	chr1	240640280	240644652	4373	*	120	15.2068	-0.389736	-7.4396	0.000136694	0.164129	3184248	3184367	120
423	chr2	212377992	212388169	10178	*	121	15.9054	-0.370688	-7.43949	0.000136694	0.164129	5906357	5906477	121
424	chr8	108643451	108646652	3202	*	38	5.19428	-0.48167	-7.43915	0.000137872	0.164129	37472232	37472269	38
425	chr12	71071967	71072586	620	*	12	1.16998	-0.464414	-7.43427	0.000139051	0.164129	8135628	8135639	12
426	chrX	46434323	46435784	1462	*	128	23.4244	-0.548618	-7.43232	0.000140229	0.164129	24989684	24989811	128
427	chr15	56648729	56649186	458	*	5	1.62246	-1.15361	-7.42589	0.000141408	0.164129	12021835	12021839	5
428	chr14	101923236	101924331	1096	*	150	17.5639	-0.327081	-7.42327	0.000141408	0.164129	11366081	11366230	150
429	chr11	94278445	94280887	2443	*	107	19.9079	-0.48555	-7.42056	0.000141408	0.164129	6639044	6639150	107
430	chr2	62531652	62532218	567	*	18	6.31441	0.841918	7.42037	0.000141408	0.164129	4190850	4190867	18
431	chr5	178780655	178783392	2738	*	81	10.5728	-0.407466	-7.41752	0.000141408	0.164129	31571750	31571830	81
432	chr17	38347676	38348515	840	*	64	7.11254	-0.44935	-7.41305	0.000142586	0.164129	15151133	15151196	64
433	chr2	15985916	15989227	3312	*	116	14.1088	-0.376128	-7.4113	0.000142586	0.164129	3564424	3564539	116
434	chr2	54086853	54087742	890	*	76	17.6921	-0.520031	-7.39714	0.000142586	0.164129	4087939	4088014	76
435	chr5	178546095	178547170	1076	*	46	10.8684	-0.537467	-7.39701	0.000142586	0.164129	31561724	31561769	46
436	chr2	18322179	18322727	549	*	6	0.598868	-0.519256	-7.397	0.000142586	0.164129	3592014	3592019	6
437	chrX	6362013	6365732	3720	*	39	8.79714	-0.768347	-7.39171	0.000142586	0.164129	24495478	24495516	39
438	chr1	160762984	160766461	3478	*	44	4.81335	-0.41893	-7.39165	0.000142586	0.164129	2158801	2158844	44
439	chr2	45234295	45235777	1483	*	79	13.9288	-0.447056	-7.38984	0.000142586	0.164129	3985064	3985142	79
440	chr1	190300159	190300688	530	*	5	1.27516	1.06307	7.38804	0.000142586	0.164129	2494631	2494635	5
441	chr3	89270236	89275590	5355	*	63	12.1265	-0.568313	-7.38199	0.000143764	0.164129	22890726	22890788	63
442	chr5	25079082	25080551	1470	*	5	0.338004	0.636079	7.38085	0.000143764	0.164129	29349700	29349704	5
443	chr5	17696933	17697690	758	*	11	3.28394	-0.963273	-7.37837	0.000143764	0.164129	29272071	29272081	11
444	chr10	8080573	8084297	3725	*	112	20.768	-0.488489	-7.37711	0.000143764	0.164129	39966495	39966606	112
445	chr2	161126295	161127330	1036	*	84	17.8714	-0.526483	-7.3765	0.000143764	0.164129	5359504	5359587	84
446	chr10	135340721	135341871	1151	*	143	15.7567	-0.36863	-7.37642	0.000143764	0.164129	41778812	41778954	143
447	chr2	96809971	96811454	1484	*	169	14.2279	-0.361906	-7.37167	0.000143764	0.164129	4563479	4563647	169
448	chr14	57340565	57340783	219	*	5	0.298694	1.27172	7.37075	0.000143764	0.164129	10693048	10693052	5
449	chr15	62358974	62360843	1870	*	189	20.2797	-0.339013	-7.3701	0.000143764	0.164129	12102716	12102904	189
450	chr13	105071763	105082598	10836	*	119	17.2344	-0.405706	-7.3642	0.000146121	0.164129	10058305	10058423	119
451	chr8	6168262	6169071	810	*	32	7.57878	-0.60633	-7.36098	0.0001473	0.164129	36094756	36094787	32
452	chr1	247724096	247729764	5669	*	117	16.6257	-0.424577	-7.35867	0.0001473	0.164129	3306581	3306697	117
453	chr12	54379122	54381014	1893	*	155	19.1997	-0.380932	-7.35647	0.000148478	0.164129	7925952	7926106	155
454	chr13	49794279	49795353	1075	*	250	26.3363	-0.276079	-7.35441	0.000149656	0.164129	9521815	9522064	250
455	chr13	100620487	100622084	1598	*	206	19.4376	-0.303656	-7.3512	0.000149656	0.164129	10003111	10003316	206
456	chr10	20402477	20413468	10992	*	161	20.29	-0.333887	-7.3466	0.000149656	0.164129	40158633	40158793	161
457	chr5	52727518	52728106	589	*	14	3.29481	-0.729296	-7.34168	0.000149656	0.164129	29659037	29659050	14
458	chr5	21975708	21975840	133	*	7	0.608579	-0.641979	-7.34056	0.000149656	0.164129	29316634	29316640	7
459	chr14	84338899	84342721	3823	*	36	7.27907	-0.605903	-7.33665	0.000150835	0.164129	11070049	11070084	36
460	chr5	17665528	17668707	3180	*	54	12.1083	-0.483643	-7.33082	0.000152013	0.164129	29271592	29271645	54
461	chr14	87318486	87326343	7858	*	71	10.3745	-0.467702	-7.32721	0.000152013	0.164129	11095775	11095845	71
462	chr5	155122145	155122169	25	*	6	0.579406	0.555555	7.32598	0.000152013	0.164129	31112524	31112529	6
463	chr8	145556778	145557768	991	*	219	13.3438	-0.237249	-7.31833	0.000153192	0.164129	38080578	38080796	219
464	chrX	150151737	150151858	122	*	27	2.75978	-0.555081	-7.31386	0.000153192	0.164129	26002404	26002430	27
465	chr3	64873059	64880663	7605	*	80	13.7631	-0.447896	-7.31037	0.000155548	0.164129	22644127	22644206	80
466	chr3	170369234	170370138	905	*	17	2.98019	-0.540476	-7.30721	0.000155548	0.164129	23725802	23725818	17
467	chr16	50852176	50853142	967	*	23	3.7688	-0.479052	-7.30697	0.000155548	0.164129	13606685	13606707	23
468	chr8	80695831	80696571	741	*	117	13.3776	-0.41604	-7.30334	0.000155548	0.164129	37109910	37110026	117
469	chr2	194708160	194712739	4580	*	37	7.92039	0.576419	7.30156	0.000155548	0.164129	5696662	5696698	37
470	chr17	75446877	75448426	1550	*	73	12.9074	-0.469807	-7.29919	0.000155548	0.164129	15852784	15852856	73
471	chr5	130648281	130648769	489	*	51	6.22502	-0.271988	-7.29707	0.000155548	0.164129	30657226	30657276	51
472	chr6	168534645	168536844	2200	*	85	12.1455	-0.422245	-7.29632	0.000155548	0.164129	33654829	33654913	85
473	chr11	11454002	11454289	288	*	24	3.10638	-0.522517	-7.29617	0.000155548	0.164129	5533670	5533693	24
474	chrX	153606665	153607662	998	*	94	11.6621	-0.24899	-7.29513	0.000155548	0.164129	26062134	26062227	94
475	chrX	69653708	69654196	489	*	61	8.20379	-0.340487	-7.29209	0.000155548	0.164129	25224153	25224213	61
476	chr10	38440348	38447598	7251	*	101	14.9787	-0.42437	-7.292	0.000155548	0.164129	40419030	40419130	101
477	chr7	4201639	4206043	4405	*	130	14.702	-0.44074	-7.2875	0.000155548	0.164129	33867721	33867850	130
478	chr18	14968598	14969962	1365	*	34	6.85534	-0.637892	-7.28014	0.000156727	0.164129	16304421	16304454	34
479	chr15	81677900	81678269	370	*	9	1.30241	-0.531227	-7.27436	0.000159083	0.164129	12447205	12447213	9
480	chr14	106129268	106129972	705	*	50	6.18255	-0.432801	-7.27284	0.000160262	0.164129	11504288	11504337	50
481	chr9	78619412	78624112	4701	*	47	9.53286	-0.518662	-7.26806	0.000160262	0.164129	38689894	38689940	47
482	chr6	168734683	168739251	4569	*	100	15.6808	-0.449187	-7.2609	0.000160262	0.164129	33661114	33661213	100
483	chr13	23501280	23506301	5022	*	91	12.9775	-0.453719	-7.25709	0.000160262	0.164129	9169865	9169955	91
484	chr1	239647097	239652700	5604	*	58	9.16001	-0.506043	-7.25671	0.000160262	0.164129	3170641	3170698	58
485	chr4	162322737	162322778	42	*	6	0.737968	-0.630146	-7.25416	0.000160262	0.164129	28555080	28555085	6
486	chr2	212561674	212566929	5256	*	68	9.62588	-0.43617	-7.25221	0.00016144	0.164129	5907881	5907948	68
487	chr2	51109426	51118959	9534	*	49	9.07949	-0.529938	-7.25134	0.000162619	0.164129	4062158	4062206	49
488	chr4	161548475	161551203	2729	*	24	5.40651	-0.698866	-7.25115	0.000162619	0.164129	28549282	28549305	24
489	chr12	119846491	119847508	1018	*	24	4.78421	-0.744968	-7.2491	0.000162619	0.164129	8742518	8742541	24
490	chr4	74384519	74386397	1879	*	9	1.27038	-0.62895	-7.23455	0.000163797	0.164129	27718167	27718175	9
491	chr20	23029047	23029902	856	*	183	16.9862	-0.2812	-7.23054	0.000163797	0.164129	19012093	19012275	183
492	chr18	14771518	14778185	6668	*	81	11.7147	-0.408136	-7.22826	0.000164975	0.164129	16302358	16302438	81
493	chr10	45067729	45072127	4399	*	88	11.6536	-0.376059	-7.22447	0.000164975	0.164129	40471416	40471503	88
494	chr18	14741351	14746274	4924	*	87	12.6401	-0.4185	-7.2201	0.000164975	0.164129	16301887	16301973	87
495	chr12	30421994	30422116	123	*	5	0.747502	-0.746751	-7.21933	0.000164975	0.164129	7627265	7627269	5
496	chr5	5606831	5607898	1068	*	20	3.37036	-0.561263	-7.21697	0.000164975	0.164129	29073899	29073918	20
497	chr17	10020510	10022515	2006	*	69	10.601	-0.473586	-7.21342	0.000164975	0.164129	14671829	14671897	69
498	chr5	177947172	177948923	1752	*	57	6.01896	-0.320578	-7.20767	0.000167332	0.164129	31542821	31542877	57
499	chr3	12209835	12210639	805	*	9	1.99371	-0.763392	-7.20593	0.000167332	0.164129	21910582	21910590	9
500	chr4	180377922	180378091	170	*	5	0.666998	-0.536383	-7.20548	0.000168511	0.164129	28731082	28731086	5
501	chr13	75894986	75895208	223	*	14	1.44218	-0.53601	-7.20534	0.000168511	0.164129	9754666	9754679	14
502	chr5	20115449	20122069	6621	*	45	6.48617	-0.486346	-7.20402	0.000168511	0.164129	29297252	29297296	45
503	chrX	6056879	6062346	5468	*	54	9.01111	-0.524919	-7.2034	0.000169689	0.164129	24491397	24491450	54
504	chr13	94385173	94386096	924	*	12	3.15717	0.850382	7.2031	0.000169689	0.164129	9909364	9909375	12
505	chrX	129115023	129115228	206	*	36	11.1179	-0.680814	-7.20084	0.000170867	0.164129	25773021	25773056	36
506	chr17	10070938	10075201	4264	*	99	13.9602	-0.493309	-7.20077	0.000170867	0.164129	14673208	14673306	99
507	chr8	95403551	95403997	447	*	7	0.420192	-0.824199	-7.19959	0.000170867	0.164129	37276728	37276734	7
508	chr18	6438416	6439710	1295	*	15	3.44404	-0.769894	-7.19941	0.000170867	0.164129	16157249	16157263	15
509	chr19	41885646	41886406	761	*	15	3.3828	0.7884	7.19827	0.000170867	0.164129	18157562	18157576	15
510	chr22	17854041	17860787	6747	*	165	19.5077	-0.281305	-7.19185	0.000170867	0.164129	23620164	23620328	165
511	chr8	98289607	98290511	905	*	185	20.2859	-0.294923	-7.18743	0.000172046	0.164129	37322029	37322213	185
512	chr5	101466161	101466173	13	*	6	1.34808	0.620585	7.18697	0.000172046	0.164129	30298587	30298592	6
513	chr2	129515861	129520138	4278	*	45	4.55367	-0.323	-7.18563	0.000172046	0.164129	5030766	5030810	45
514	chr14	84835882	84841404	5523	*	34	6.21667	-0.679165	-7.18494	0.000172046	0.164129	11074228	11074261	34
515	chr5	109185799	109186949	1151	*	8	0.566161	-0.465059	-7.18433	0.000172046	0.164129	30385264	30385271	8
516	chr2	52553318	52563184	9867	*	98	11.397	-0.369184	-7.18333	0.000172046	0.164129	4073328	4073425	98
517	chr4	137243320	137244947	1628	*	11	3.70337	0.860111	7.18272	0.000172046	0.164129	28298127	28298137	11
518	chr5	111869581	111870572	992	*	8	1.3118	-0.794278	-7.1814	0.000172046	0.164129	30416474	30416481	8
519	chr14	84899801	84905073	5273	*	31	6.5377	-0.602747	-7.1812	0.000172046	0.164129	11074772	11074802	31
520	chr7	47576481	47578149	1669	*	96	8.89399	-0.382038	-7.18059	0.000172046	0.164129	34455524	34455619	96
521	chr8	145046272	145046977	706	*	48	8.74359	-0.505734	-7.17931	0.000173224	0.164129	38066742	38066789	48
522	chr8	136551631	136555035	3405	*	49	7.94374	0.367021	7.1732	0.000175581	0.164129	37844059	37844107	49
523	chr5	65590702	65591058	357	*	6	0.462522	-0.433974	-7.17045	0.000175581	0.164129	29829802	29829807	6
524	chr18	64950509	64951435	927	*	5	0.589126	-0.641402	-7.16672	0.000175581	0.164129	16850873	16850877	5
525	chr6	168776604	168777718	1115	*	44	8.81235	-0.557103	-7.16531	0.000175581	0.164129	33662547	33662590	44
526	chr10	94821753	94822748	996	*	183	16.7207	-0.282482	-7.16039	0.000176759	0.164129	41059738	41059920	183
527	chr16	13226980	13230324	3345	*	35	7.20913	-0.604992	-7.16011	0.000176759	0.164129	13148779	13148813	35
528	chr4	149335870	149337781	1912	*	12	3.05493	-0.920669	-7.15985	0.000176759	0.164129	28423651	28423662	12
529	chr8	37555007	37555773	767	*	128	12.9315	-0.369008	-7.15786	0.000176759	0.164129	36546890	36547017	128
530	chr1	236227259	236227996	738	*	107	17.8054	-0.524277	-7.15764	0.000176759	0.164129	3123592	3123698	107
531	chr11	30677153	30686021	8869	*	62	8.71278	-0.462774	-7.15744	0.000176759	0.164129	5736337	5736398	62
532	chr3	25129576	25133270	3695	*	42	7.40333	-0.537078	-7.15621	0.000176759	0.164129	22077973	22078014	42
533	chr16	89641055	89641817	763	*	89	12.3359	-0.447512	-7.15614	0.000176759	0.164129	14357335	14357423	89
534	chr12	50667857	50668320	464	*	20	4.99661	0.747601	7.15008	0.000176759	0.164129	7848233	7848252	20
535	chr11	97443652	97444326	675	*	5	0.407449	-0.466148	-7.14948	0.000176759	0.164129	6669020	6669024	5
536	chr4	160795273	160800909	5637	*	48	6.79998	-0.444193	-7.14897	0.000176759	0.164129	28543761	28543808	48
537	chr6	168672414	168676174	3761	*	155	18.2388	-0.335628	-7.14857	0.000176759	0.164129	33658941	33659095	155
538	chr15	69385753	69385945	193	*	10	2.24259	-0.790298	-7.14836	0.000176759	0.164129	12233741	12233750	10
539	chr15	60289838	60292370	2533	*	38	7.47332	-0.653849	-7.1467	0.000176759	0.164129	12074485	12074522	38
540	chr5	145309464	145310298	835	*	14	1.33783	-0.476808	-7.14318	0.000177938	0.164129	30951819	30951832	14
541	chrX	149532956	149533776	821	*	107	10.4815	-0.315376	-7.14295	0.000177938	0.164129	25992393	25992499	107
542	chr2	176964296	176966154	1859	*	191	19.0411	-0.320874	-7.14241	0.000177938	0.164129	5536130	5536320	191
543	chr12	278608	280108	1501	*	65	11.0928	-0.446647	-7.14217	0.000177938	0.164129	7207417	7207481	65
544	chr6	292565	292964	400	*	69	4.78141	0.390967	7.13906	0.000179116	0.164129	31651666	31651734	69
545	chr10	134331923	134332443	521	*	44	8.87313	-0.602248	-7.1376	0.000179116	0.164129	41734255	41734298	44
546	chr1	3473677	3474238	562	*	42	6.0302	-0.558959	-7.13759	0.000179116	0.164129	123398	123439	42
547	chr1	240717932	240723321	5390	*	80	13.9426	-0.449506	-7.13286	0.000179116	0.164129	3185765	3185844	80
548	chr9	86755087	86757319	2233	*	122	11.7499	-0.389465	-7.13106	0.000179116	0.164129	38785979	38786100	122
549	chr11	23662286	23667104	4819	*	25	6.96049	-0.751164	-7.12859	0.000179116	0.164129	5680119	5680143	25
550	chr6	46034942	46042387	7446	*	50	10.2774	-0.544653	-7.12695	0.000180295	0.164129	32351854	32351903	50
551	chr2	223289580	223290279	700	*	63	7.49088	-0.440358	-7.12685	0.000180295	0.164129	6047313	6047375	63
552	chr22	17759100	17761183	2084	*	61	10.4278	-0.529703	-7.12219	0.000181473	0.164129	23617735	23617795	61
553	chr11	23728705	23730741	2037	*	13	4.49424	-0.798589	-7.12143	0.000181473	0.164129	5680694	5680706	13
554	chr1	84093597	84094291	695	*	8	1.67938	-0.826855	-7.11925	0.000181473	0.164129	1501787	1501794	8
555	chr15	91955887	91966681	10795	*	84	9.92478	-0.408959	-7.11873	0.000181473	0.164129	12603129	12603212	84
556	chr21	29197046	29200001	2956	*	88	7.79993	-0.336173	-7.1171	0.000181473	0.164129	23197613	23197700	88
557	chrX	150565726	150565864	139	*	33	1.72693	0.503493	7.11421	0.000181473	0.164129	26007690	26007722	33
558	chr17	79642962	79643646	685	*	50	4.75399	-0.315661	-7.11415	0.000181473	0.164129	16002825	16002874	50
559	chr7	3955236	3961656	6421	*	132	16.4437	-0.483401	-7.11365	0.000181473	0.164129	33860383	33860514	132
560	chr7	149789837	149793389	3553	*	67	11.0379	-0.469548	-7.11173	0.000182651	0.164129	35735700	35735766	67
561	chr13	23453277	23456207	2931	*	52	8.64554	-0.516672	-7.11147	0.000182651	0.164129	9168997	9169048	52
562	chr7	4048510	4052916	4407	*	173	20.4347	-0.372745	-7.11113	0.000182651	0.164129	33863089	33863261	173
563	chr9	2230143	2230475	333	*	5	0.837024	-0.721863	-7.11071	0.000182651	0.164129	38147002	38147006	5
564	chr2	16093255	16097875	4621	*	114	12.1958	-0.339385	-7.10887	0.000185008	0.164129	3566676	3566789	114
565	chr3	89330983	89334821	3839	*	33	6.87797	-0.713897	-7.10681	0.000185008	0.164129	22891230	22891262	33
566	chr5	133890095	133890424	330	*	18	1.07228	0.432156	7.10575	0.000185008	0.164129	30726318	30726335	18
567	chr20	1783306	1784314	1009	*	171	16.7094	-0.357406	-7.1057	0.000185008	0.164129	18664074	18664244	171
568	chr7	4257214	4259174	1961	*	58	8.37838	-0.548835	-7.10478	0.000185008	0.164129	33869963	33870020	58
569	chr5	123106002	123114483	8482	*	75	7.74996	-0.291707	-7.10354	0.000185008	0.164129	30558866	30558940	75
570	chrX	39922097	39922746	650	*	44	9.19388	-0.591428	-7.10199	0.000185008	0.164129	24900315	24900358	44
571	chr5	143849293	143850725	1433	*	15	3.25529	-0.593889	-7.10029	0.000185008	0.164129	30936592	30936606	15
572	chr14	84951297	84958806	7510	*	75	13.9486	-0.527664	-7.10019	0.000185008	0.164129	11075224	11075298	75
573	chr3	128079636	128081107	1472	*	33	3.57143	-0.413202	-7.09792	0.000185008	0.164129	23263435	23263467	33
574	chr3	89098472	89108729	10258	*	100	15.2577	-0.517383	-7.09578	0.000185008	0.164129	22889205	22889304	100
575	chr10	35752985	35753089	105	*	6	0.660654	-2.39116	-7.09532	0.000185008	0.164129	40384887	40384892	6
576	chr4	148929039	148929064	26	*	5	0.950117	1.15593	7.09499	0.000185008	0.164129	28419040	28419044	5
577	chr5	87584878	87586858	1981	*	22	1.80346	-0.392793	-7.09345	0.000185008	0.164129	30134047	30134068	22
578	chr5	132565410	132565813	404	*	7	0.583323	-0.449047	-7.09058	0.000185008	0.164129	30695815	30695821	7
579	chr15	29393063	29393536	474	*	16	2.4231	-0.504849	-7.09018	0.000185008	0.164129	11647578	11647593	16
580	chr5	5166642	5169899	3258	*	57	10.8753	-0.490164	-7.09009	0.000185008	0.164129	29064656	29064712	57
581	chr22	17718022	17722994	4973	*	153	15.9713	-0.285741	-7.0871	0.000185008	0.164129	23616462	23616614	153
582	chr4	172558600	172563465	4866	*	43	7.08797	0.509868	7.0857	0.000185008	0.164129	28653951	28653993	43
583	chr7	124984231	124991679	7449	*	73	9.93951	-0.443122	-7.08374	0.000186187	0.164129	35388802	35388874	73
584	chr5	90147357	90148127	771	*	6	0.833375	-0.72278	-7.07602	0.000186187	0.164129	30164551	30164556	6
585	chr11	13204005	13204171	167	*	6	0.470287	-0.557195	-7.07055	0.000186187	0.164129	5558469	5558474	6
586	chr1	20618157	20619151	995	*	34	7.61466	-0.570376	-7.07049	0.000186187	0.164129	537494	537527	34
587	chr7	4309103	4311877	2775	*	115	12.7386	-0.506928	-7.06685	0.000187365	0.164129	33871713	33871827	115
588	chr2	222111665	222113057	1393	*	11	3.08563	-0.899086	-7.06281	0.000187365	0.164129	6032708	6032718	11
589	chr16	11348543	11348974	432	*	90	10.0567	-0.504337	-7.05654	0.000188543	0.164129	13104113	13104202	90
590	chr4	118292521	118302098	9578	*	55	7.28387	0.405801	7.05511	0.000188543	0.164129	28135721	28135775	55
591	chrX	153639636	153639983	348	*	73	5.64714	0.329564	7.04984	0.000188543	0.164129	26063366	26063438	73
592	chrX	6221693	6226218	4526	*	54	6.84574	-0.498036	-7.04742	0.000189722	0.164129	24493782	24493835	54
593	chr11	23699825	23705288	5464	*	87	16.6166	-0.500947	-7.04709	0.000189722	0.164129	5680443	5680529	87
594	chr2	16048345	16052209	3865	*	71	9.04455	-0.377817	-7.04635	0.000189722	0.164129	3565353	3565423	71
595	chrX	48853491	48854676	1186	*	11	2.74248	0.611323	7.04588	0.000189722	0.164129	25038471	25038481	11
596	chrX	4805154	4805542	389	*	8	1.75501	-0.713532	-7.04231	0.000192079	0.164129	24477196	24477203	8
597	chr17	64694990	64695737	748	*	6	0.386624	-0.371111	-7.03859	0.000195614	0.164129	15617224	15617229	6
598	chr20	49697699	49698111	413	*	10	1.2977	-0.471459	-7.03853	0.000195614	0.164129	19546274	19546283	10
599	chr14	84437768	84444168	6401	*	71	8.48276	-0.508114	-7.03834	0.000195614	0.164129	11070869	11070939	71
600	chr11	10750144	10750950	807	*	37	7.21042	-0.694645	-7.0382	0.000195614	0.164129	5524262	5524298	37
601	chr1	66371070	66371617	548	*	7	1.53266	0.732871	7.03429	0.000195614	0.164129	1348496	1348502	7
602	chr20	21686274	21686829	556	*	87	8.83474	-0.386738	-7.03408	0.000195614	0.164129	18991875	18991961	87
603	chr1	239883789	239884665	877	*	11	3.05356	-0.77337	-7.03015	0.000195614	0.164129	3173111	3173121	11
604	chr1	240237199	240244481	7283	*	118	12.6913	-0.362834	-7.02919	0.000195614	0.164129	3178344	3178461	118
605	chrX	6374946	6378090	3145	*	68	10.3844	-0.551066	-7.02864	0.000195614	0.164129	24495589	24495656	68
606	chr7	152281256	152281512	257	*	6	1.83932	-0.828627	-7.02856	0.000195614	0.164129	35794317	35794322	6
607	chrX	112352864	112354036	1173	*	28	5.03419	-0.609088	-7.02691	0.000195614	0.164129	25602801	25602828	28
608	chr1	240281928	240285457	3530	*	106	11.7078	-0.365581	-7.02666	0.000195614	0.164129	3179356	3179461	106
609	chr14	84388073	84389732	1660	*	14	3.38494	-0.695178	-7.02318	0.000195614	0.164129	11070493	11070506	14
610	chr5	12823278	12824888	1611	*	6	0.812314	0.642781	7.02231	0.000195614	0.164129	29189312	29189317	6
611	chr2	212409685	212418462	8778	*	96	12.6535	-0.40254	-7.02211	0.000195614	0.164129	5906707	5906802	96
612	chr8	108612316	108615051	2736	*	45	8.33394	-0.519406	-7.01895	0.000195614	0.164129	37471849	37471893	45
613	chr14	87229178	87235376	6199	*	74	11.8697	-0.434935	-7.01837	0.000195614	0.164129	11095170	11095243	74
614	chr8	98883990	98884936	947	*	10	1.22509	-0.541784	-7.01573	0.000196792	0.164129	37333570	37333579	10
615	chr4	136419805	136427387	7583	*	37	6.53667	0.518899	7.01463	0.000196792	0.164129	28292513	28292549	37
616	chr3	25616121	25618741	2621	*	88	7.27077	-0.291147	-7.01435	0.000196792	0.164129	22083392	22083479	88
617	chrX	108780055	108780454	400	*	63	6.2794	-0.305847	-7.01398	0.000196792	0.164129	25568131	25568193	63
618	chr5	2740431	2741272	842	*	111	11.2841	-0.310403	-7.01141	0.000197971	0.164129	29014314	29014424	111
619	chrX	135375836	135376544	709	*	14	3.47862	0.679903	7.01102	0.000199149	0.164129	25852689	25852702	14
620	chr8	125086753	125088121	1369	*	26	3.50242	-0.445784	-7.01081	0.000199149	0.164129	37670843	37670868	26
621	chr11	63688427	63688697	271	*	10	2.0994	-0.949983	-7.00787	0.000199149	0.164129	6138369	6138378	10
622	chr5	63634135	63634656	522	*	32	2.66267	-0.3491	-7.00277	0.000199149	0.164129	29802930	29802961	32
623	chrX	39871188	39873521	2334	*	247	22.7432	-0.265231	-7.00151	0.000199149	0.164129	24898926	24899172	247
624	chr2	74740074	74741462	1389	*	105	10.1056	-0.318768	-7	0.000199149	0.164129	4365475	4365579	105
625	chr5	77147357	77148182	826	*	139	10.7113	-0.252492	-6.99789	0.000199149	0.164129	29992023	29992161	139
626	chr5	149941976	149942460	485	*	5	0.272986	0.485844	6.99718	0.000199149	0.164129	31031713	31031717	5
627	chrX	6694951	6700699	5749	*	114	13.9061	-0.36573	-6.99702	0.000199149	0.164129	24499312	24499425	114
628	chr5	177366935	177369970	3036	*	60	5.96735	-0.366553	-6.99655	0.000199149	0.164129	31521499	31521558	60
629	chr15	23303694	23305604	1911	*	15	1.86179	-0.491915	-6.99549	0.000199149	0.164129	11556475	11556489	15
630	chr3	25361069	25367458	6390	*	70	10.58	-0.388046	-6.98971	0.000200327	0.164129	22080210	22080279	70
631	chr14	87179774	87188406	8633	*	65	11.2182	-0.547079	-6.988	0.000201506	0.164129	11094774	11094838	65
632	chr11	133347450	133350385	2936	*	61	8.49513	0.401345	6.98767	0.000201506	0.164129	7168215	7168275	61
633	chr6	134213588	134217416	3829	*	179	16.7242	-0.30386	-6.98189	0.000201506	0.164129	33154614	33154792	179
634	chr15	56358380	56358903	524	*	9	0.511881	-0.360876	-6.98066	0.000201506	0.164129	12019268	12019276	9
635	chr9	123295293	123295897	605	*	20	4.16705	0.799714	6.97859	0.000202684	0.164129	39294182	39294201	20
636	chr5	5647113	5649724	2612	*	71	11.1601	-0.421607	-6.97752	0.000202684	0.164129	29074513	29074583	71
637	chr14	48490607	48497572	6966	*	54	6.22758	-0.449979	-6.97499	0.000202684	0.164129	10576391	10576444	54
638	chr13	25320032	25321337	1306	*	196	19.8662	-0.32463	-6.96995	0.000203863	0.164129	9202086	9202281	196
639	chr4	127099596	127099857	262	*	8	2.39131	-0.786924	-6.96837	0.000203863	0.164129	28215692	28215699	8
640	chr3	82610548	82612297	1750	*	17	3.69818	0.693359	6.96724	0.000203863	0.164129	22837896	22837912	17
641	chr19	41373200	41375744	2545	*	44	8.56894	-0.564451	-6.96569	0.000203863	0.164129	18146173	18146216	44
642	chr5	178535101	178537951	2851	*	102	11.8142	-0.315428	-6.96503	0.000203863	0.164129	31561381	31561482	102
643	chr20	54579814	54580650	837	*	152	15.4757	-0.329495	-6.96414	0.000203863	0.164129	19640561	19640712	152
644	chr3	67697163	67697456	294	*	15	3.48787	0.64886	6.96189	0.000203863	0.164129	22677917	22677931	15
645	chr4	33064699	33067610	2912	*	26	4.9396	0.553769	6.96143	0.000203863	0.164129	27343368	27343393	26
646	chr4	24151521	24162512	10992	*	109	13.3926	-0.370172	-6.96008	0.000203863	0.164129	27249479	27249587	109
647	chr15	68044873	68045430	558	*	7	0.65064	-0.479678	-6.95502	0.000206219	0.164129	12209762	12209768	7
648	chr7	71085605	71085679	75	*	5	0.714092	0.89245	6.95442	0.000206219	0.164129	34746144	34746148	5
649	chrX	6082728	6091865	9138	*	120	15.3579	-0.385564	-6.95021	0.000208576	0.164129	24491679	24491798	120
650	chr13	114964928	114965557	630	*	102	8.93675	-0.243013	-6.95014	0.000208576	0.164129	10255285	10255386	102
651	chr19	18499128	18499647	520	*	119	15.2362	-0.472339	-6.94992	0.000208576	0.164129	17725418	17725536	119
652	chr1	83802024	83803724	1701	*	21	5.78011	-0.677551	-6.94988	0.000208576	0.164129	1499731	1499751	21
653	chr1	164801484	164802058	575	*	5	0.765811	-0.694202	-6.9498	0.000208576	0.164129	2209888	2209892	5
654	chr18	14977417	14978425	1009	*	21	5.02626	-0.729254	-6.94894	0.000208576	0.164129	16304584	16304604	21
655	chr8	41686186	41686707	522	*	87	9.66011	-0.502686	-6.94589	0.000208576	0.164129	36614512	36614598	87
656	chr5	2754017	2756899	2883	*	314	23.8215	-0.298426	-6.94577	0.000208576	0.164129	29015545	29015858	314
657	chr3	87416214	87423854	7641	*	79	12.2221	-0.4945	-6.94502	0.000209755	0.164129	22875300	22875378	79
658	chr5	71852464	71852978	515	*	61	8.67732	-0.41909	-6.94482	0.000209755	0.164129	29902905	29902965	61
659	chr3	4908849	4909621	773	*	35	4.84794	-0.603399	-6.9413	0.000209755	0.164129	21799020	21799054	35
660	chr22	31217819	31218672	854	*	123	15.3506	-0.498563	-6.94063	0.000209755	0.164129	23906247	23906369	123
661	chr3	42209866	42210450	585	*	8	0.632662	-0.38336	-6.94013	0.000209755	0.164129	22271502	22271509	8
662	chr2	154832359	154833219	861	*	10	1.97395	0.754007	6.93987	0.000209755	0.164129	5298981	5298990	10
663	chr5	111616373	111621690	5318	*	77	7.86835	-0.342823	-6.93985	0.000209755	0.164129	30412639	30412715	77
664	chr2	176957473	176958068	596	*	120	14.4465	-0.406549	-6.93953	0.000209755	0.164129	5535690	5535809	120
665	chr4	24307291	24309686	2396	*	32	5.04672	-0.682688	-6.93708	0.000209755	0.164129	27251440	27251471	32
666	chr3	155259019	155259704	686	*	5	0.418917	1.91786	6.93028	0.000212111	0.165228	23584421	23584425	5
667	chr6	157441499	157442068	570	*	23	2.96581	-0.550899	-6.92974	0.000212111	0.165228	33452083	33452105	23
668	chr16	14653322	14653835	514	*	19	4.17627	-0.624455	-6.92924	0.000212111	0.165228	13171935	13171953	19
669	chr3	134125308	134125871	564	*	98	13.6831	-0.489358	-6.92424	0.000219182	0.168535	23353579	23353676	98
670	chr6	168703392	168707209	3818	*	137	14.011	-0.315914	-6.92347	0.000219182	0.168535	33660057	33660193	137
671	chr5	75867044	75867308	265	*	13	1.84143	-0.508307	-6.92098	0.00022036	0.168535	29967890	29967902	13
672	chr4	9075683	9078112	2430	*	57	7.06801	-0.349029	-6.92037	0.00022036	0.168535	27089765	27089821	57
673	chr15	56713732	56714113	382	*	6	0.321346	-0.379501	-6.91981	0.00022036	0.168535	12022401	12022406	6
674	chr16	60173176	60174779	1604	*	17	4.74888	-0.79364	-6.91584	0.00022036	0.168535	13749270	13749286	17
675	chr8	97609100	97612341	3242	*	68	6.86116	-0.348498	-6.91567	0.00022036	0.168535	37314525	37314592	68
676	chr19	13124597	13125464	868	*	58	14.2722	-0.673639	-6.91539	0.00022036	0.168535	17559699	17559756	58
677	chr12	54611557	54612132	576	*	89	11.3124	-0.465483	-6.91318	0.00022036	0.168535	7931921	7932009	89
678	chr16	13539862	13546024	6163	*	116	12.4131	-0.331682	-6.91309	0.00022036	0.168535	13152794	13152909	116
679	chr5	50133027	50134057	1031	*	8	0.896081	-0.608827	-6.91182	0.000221538	0.168535	29631684	29631691	8
680	chr9	4298741	4299831	1091	*	131	18.5774	-0.376015	-6.91092	0.000221538	0.168535	38170197	38170327	131
681	chr7	91230412	91231077	666	*	6	0.9842	-0.756437	-6.91018	0.000221538	0.168535	34981197	34981202	6
682	chr3	89204836	89210142	5307	*	27	4.31057	-0.575529	-6.90993	0.000221538	0.168535	22890178	22890204	27
683	chr11	26655236	26662546	7311	*	80	9.01014	-0.34079	-6.90962	0.000221538	0.168535	5702757	5702836	80
684	chr8	136215785	136215819	35	*	5	0.296484	0.675774	6.90957	0.000221538	0.168535	37839321	37839325	5
685	chr3	129322758	129324336	1579	*	82	8.25106	-0.423449	-6.90326	0.000222717	0.169184	23296669	23296750	82
686	chr19	20198497	20201109	2613	*	44	11.1677	0.747974	6.90045	0.000223895	0.169584	17781647	17781690	44
687	chr19	48395798	48396097	300	*	8	0.556942	0.544665	6.89798	0.000223895	0.169584	18328027	18328034	8
688	chr5	115314451	115319912	5462	*	61	6.72149	-0.364992	-6.88938	0.000226252	0.16964	30463407	30463467	61
689	chr4	161394291	161402781	8491	*	64	8.24394	-0.426894	-6.88761	0.000226252	0.16964	28548080	28548143	64
690	chr9	123604151	123604532	382	*	20	2.4247	-0.500717	-6.88744	0.000226252	0.16964	39299208	39299227	20
691	chr5	82726441	82726639	199	*	5	0.256876	-0.634422	-6.887	0.000226252	0.16964	30082485	30082489	5
692	chr8	67782900	67783420	521	*	84	6.09001	-0.329196	-6.88526	0.000226252	0.16964	36949543	36949626	84
693	chr11	89082313	89082845	533	*	7	0.939864	-0.774503	-6.88498	0.000226252	0.16964	6592830	6592836	7
694	chr5	5635942	5641474	5533	*	94	13.0053	-0.382533	-6.88472	0.000226252	0.16964	29074335	29074428	94
695	chr14	62439341	62439841	501	*	6	0.436454	-2.05132	-6.882	0.000228609	0.170814	10755608	10755613	6
696	chr5	178863192	178864308	1117	*	58	6.56154	-0.342593	-6.87871	0.000229787	0.170814	31574599	31574656	58
697	chr2	205613148	205615831	2684	*	24	3.26414	-0.50197	-6.87751	0.000229787	0.170814	5828832	5828855	24
698	chr19	46518199	46519604	1406	*	130	16.1047	-0.397392	-6.87589	0.000229787	0.170814	18270763	18270892	130
699	chr13	108075327	108076598	1272	*	17	3.25716	-0.645251	-6.87514	0.000229787	0.170814	10094198	10094214	17
700	chr5	5162206	5164951	2746	*	48	7.64965	-0.431247	-6.87382	0.000229787	0.170814	29064574	29064621	48
701	chr4	4863464	4865928	2465	*	164	19.1361	-0.488517	-6.87093	0.000233322	0.172948	26974266	26974429	164
702	chr15	92062461	92065232	2772	*	53	8.47121	-0.540259	-6.87022	0.000233322	0.172948	12604341	12604393	53
703	chr13	80911485	80912723	1239	*	57	10.9508	-0.697964	-6.86476	0.000234501	0.173574	9803886	9803942	57
704	chr5	52835852	52836504	653	*	6	0.634576	-0.507006	-6.86106	0.000236858	0.17458	29660553	29660558	6
705	chr16	54466177	54466723	547	*	33	6.6548	-0.676046	-6.86037	0.000236858	0.17458	13654097	13654129	33
706	chr7	145089468	145089723	256	*	5	0.591106	0.755116	6.85961	0.000238036	0.17458	35664785	35664789	5
707	chrX	134232157	134232756	600	*	77	13.6446	-0.468491	-6.85785	0.000238036	0.17458	25838044	25838120	77
708	chr6	54577453	54579143	1691	*	7	0.999922	-0.65614	-6.85648	0.000238036	0.17458	32434786	32434792	7
709	chr14	84910316	84912831	2516	*	29	9.70062	-0.777203	-6.85507	0.000239214	0.17458	11074868	11074896	29
710	chr19	20222828	20223534	707	*	16	5.2314	0.926594	6.85424	0.000239214	0.17458	17781953	17781968	16
711	chr17	27944893	27945666	774	*	86	9.62846	-0.38199	-6.85375	0.000239214	0.17458	14956438	14956523	86
712	chr14	92112227	92112396	170	*	14	4.03907	0.608169	6.85325	0.000239214	0.17458	11173039	11173052	14
713	chr5	170204385	170211022	6638	*	128	12.1805	-0.261186	-6.84858	0.000239214	0.17458	31340711	31340838	128
714	chrX	128759119	128761670	2552	*	50	5.75037	-0.272483	-6.8466	0.000240393	0.174705	25765808	25765857	50
715	chrX	126653863	126653870	8	*	5	0.361707	0.903976	6.84599	0.000240393	0.174705	25749271	25749275	5
716	chr4	6441666	6441759	94	*	5	0.373109	1.36915	6.84572	0.000240393	0.174705	27008044	27008048	5
717	chr11	113785986	113788044	2059	*	34	4.03279	-0.436146	-6.84393	0.000241571	0.175316	6839232	6839265	34
718	chr18	14763728	14769840	6113	*	65	12.274	-0.487698	-6.84077	0.000243928	0.17678	16302285	16302349	65
719	chr6	161567784	161568016	233	*	6	0.48173	-0.806665	-6.83831	0.000245106	0.177086	33529669	33529674	6
720	chr14	84745121	84750348	5228	*	51	11.1792	-0.659516	-6.8351	0.000245106	0.177086	11073570	11073620	51
721	chr5	146687829	146688929	1101	*	5	0.404504	0.691442	6.83478	0.000246285	0.177086	30973220	30973224	5
722	chr19	41404019	41410131	6113	*	137	13.5514	-0.277626	-6.83085	0.000248642	0.177086	18146686	18146822	137
723	chr20	12128324	12128936	613	*	5	0.869184	-0.679213	-6.8301	0.000248642	0.177086	18840383	18840387	5
724	chr13	23418283	23425454	7172	*	198	16.6101	-0.290607	-6.82974	0.000248642	0.177086	9168348	9168545	198
725	chr13	108014764	108017125	2362	*	31	7.67933	-0.740308	-6.82964	0.000248642	0.177086	10093500	10093530	31
726	chr6	168096940	168098246	1307	*	32	6.29048	-0.709152	-6.82836	0.000248642	0.177086	33642609	33642640	32
727	chr2	25416261	25416532	272	*	6	0.933762	-0.723232	-6.82804	0.000248642	0.177086	3689858	3689863	6
728	chr7	149897004	149900134	3131	*	33	5.80437	-0.569243	-6.82755	0.000248642	0.177086	35737131	35737163	33
729	chr4	161558734	161563539	4806	*	39	6.34196	-0.573509	-6.82643	0.000248642	0.177086	28549334	28549372	39
730	chr5	140779164	140779701	538	*	112	8.08653	-0.253497	-6.82549	0.000248642	0.177086	30878112	30878223	112
731	chr15	60300744	60305168	4425	*	66	11.3413	-0.526004	-6.82368	0.00024982	0.177086	12075101	12075166	66
732	chr1	38960401	38966502	6102	*	82	9.64618	-0.330075	-6.82286	0.000252177	0.177086	931015	931096	82
733	chr14	86994805	87003100	8296	*	48	8.7648	-0.495844	-6.82283	0.000252177	0.177086	11093458	11093505	48
734	chr2	125731961	125735438	3478	*	36	7.56643	-0.589678	-6.82205	0.000252177	0.177086	4970203	4970238	36
735	chr1	83102471	83108817	6347	*	48	6.14443	-0.406995	-6.82028	0.000252177	0.177086	1494872	1494919	48
736	chr20	748433	749160	728	*	23	3.02927	0.562808	6.81944	0.000252177	0.177086	18645245	18645267	23
737	chr2	236791152	236791264	113	*	9	0.457735	-0.591646	-6.81804	0.000252177	0.177086	6261896	6261904	9
738	chr4	179129361	179133559	4199	*	61	7.71444	-0.381171	-6.81704	0.000252177	0.177086	28720253	28720313	61
739	chr19	20217541	20221780	4240	*	40	11.9854	0.798816	6.81677	0.000252177	0.177086	17781913	17781952	40
740	chr5	88043773	88047365	3593	*	61	6.43603	-0.309035	-6.81569	0.000252177	0.177086	30141062	30141122	61
741	chr3	69435056	69435841	786	*	87	8.06905	-0.288383	-6.81559	0.000252177	0.177086	22696289	22696375	87
742	chrX	146857143	146857622	480	*	5	1.33193	-1.00565	-6.81336	0.000253355	0.177177	25967932	25967936	5
743	chr8	97157276	97157995	720	*	125	14.1913	-0.361569	-6.81161	0.000254534	0.177177	37305533	37305657	125
744	chr11	19773271	19773776	506	*	8	1.82018	-0.790022	-6.80923	0.000255712	0.177177	5642947	5642954	8
745	chr2	51379767	51383964	4198	*	48	6.48363	-0.464263	-6.80852	0.000255712	0.177177	4064357	4064404	48
746	chr5	173797299	173797708	410	*	14	3.04634	-0.624386	-6.80834	0.000255712	0.177177	31428745	31428758	14
747	chr12	4379267	4380111	845	*	60	10.958	-0.559747	-6.80674	0.000255712	0.177177	7297232	7297291	60
748	chr5	130645850	130646763	914	*	8	0.811894	-0.504409	-6.80619	0.000255712	0.177177	30657193	30657200	8
749	chr5	65354681	65356675	1995	*	21	1.19202	-0.309655	-6.80578	0.000255712	0.177177	29826252	29826272	21
750	chr17	29887214	29888945	1732	*	81	12.3478	-0.414593	-6.80336	0.000255712	0.177177	14991865	14991945	81
751	chr20	40114739	40115668	930	*	6	0.703725	-0.774366	-6.8021	0.000255712	0.177177	19318999	19319004	6
752	chr10	67608321	67618764	10444	*	95	11.3379	-0.376633	-6.79922	0.000258069	0.177643	40676624	40676718	95
753	chr2	16103594	16105317	1724	*	26	4.92693	-0.50823	-6.79818	0.000260426	0.177643	3566848	3566873	26
754	chr3	163196153	163196387	235	*	7	1.35307	0.899982	6.79687	0.000261604	0.177643	23662451	23662457	7
755	chr3	75831660	75833839	2180	*	53	9.51625	0.519676	6.79624	0.000261604	0.177643	22777442	22777494	53
756	chr20	11494515	11495072	558	*	36	7.55048	-0.551394	-6.79354	0.000262782	0.177643	18832007	18832042	36
757	chr2	121103733	121104506	774	*	103	7.30253	-0.34025	-6.79332	0.000262782	0.177643	4905598	4905700	103
758	chr10	105344084	105344699	616	*	198	17.8233	-0.310467	-6.79247	0.000262782	0.177643	41247474	41247671	198
759	chr19	21939141	21942979	3839	*	57	6.80325	-0.3745	-6.7918	0.000262782	0.177643	17804989	17805045	57
760	chr18	13911044	13914420	3377	*	94	12.4864	-0.398163	-6.79157	0.000262782	0.177643	16293200	16293293	94
761	chr5	5326972	5334123	7152	*	180	17.1801	-0.252807	-6.79155	0.000262782	0.177643	29068247	29068426	180
762	chr7	3845594	3848900	3307	*	82	11.8714	-0.533486	-6.79127	0.000262782	0.177643	33858006	33858087	82
763	chr8	4194862	4195163	302	*	6	0.821571	-0.803763	-6.79056	0.000262782	0.177643	36066091	36066096	6
764	chr11	30763841	30765068	1228	*	8	1.96065	-0.818892	-6.78968	0.000265139	0.177643	5736964	5736971	8
765	chr3	73673156	73673731	576	*	170	18.1158	-0.306939	-6.78856	0.000265139	0.177643	22756272	22756441	170
766	chr18	6602084	6602922	839	*	24	6.34718	-0.759452	-6.78821	0.000265139	0.177643	16159304	16159327	24
767	chr10	21984538	21985059	522	*	5	0.358621	-0.460472	-6.7872	0.000266318	0.177643	40180787	40180791	5
768	chr11	96073042	96073278	237	*	5	0.363245	-0.808056	-6.78687	0.000266318	0.177643	6659688	6659692	5
769	chrX	118107876	118109206	1331	*	136	16.169	-0.373037	-6.7864	0.000266318	0.177643	25658102	25658237	136
770	chr15	27706660	27709970	3311	*	50	8.9444	0.444117	6.78632	0.000266318	0.177643	11620056	11620105	50
771	chr9	102560519	102560911	393	*	6	0.613831	-0.558669	-6.78585	0.000266318	0.177643	39051747	39051752	6
772	chr20	57416234	57417019	786	*	136	13.8891	-0.251409	-6.78548	0.000266318	0.177643	19718603	19718738	136
773	chr6	112968334	112983571	15238	*	92	14.9496	-0.405214	-6.784	0.000266318	0.177643	32959402	32959493	92
774	chr9	16507072	16509493	2422	*	49	3.68168	-0.317214	-6.78397	0.000266318	0.177643	38298302	38298350	49
775	chr4	105539947	105540211	265	*	6	0.839806	-0.757942	-6.78362	0.000266318	0.177643	28017744	28017749	6
776	chr19	20202635	20204332	1698	*	32	6.36278	0.677903	6.77929	0.000266318	0.177643	17781720	17781751	32
777	chr5	140604577	140605355	779	*	143	8.76195	-0.252038	-6.77896	0.000266318	0.177643	30871863	30872005	143
778	chrX	29993974	29994287	314	*	9	1.42488	-0.850353	-6.7775	0.000266318	0.177643	24795466	24795474	9
779	chr11	30428152	30430900	2749	*	65	11.1267	-0.470036	-6.77737	0.000266318	0.177643	5733484	5733548	65
780	chr5	67950344	67952439	2096	*	33	5.51353	-0.412323	-6.77733	0.000266318	0.177643	29861281	29861313	33
781	chr5	63217810	63217846	37	*	5	0.646707	0.824407	6.77607	0.000267496	0.177643	29798212	29798216	5
782	chr14	84296758	84302747	5990	*	57	10.8341	-0.573044	-6.77606	0.000267496	0.177643	11069610	11069666	57
783	chr8	2395417	2395547	131	*	7	0.422756	0.829407	6.7757	0.000268674	0.177643	36036336	36036342	7
784	chr13	23391123	23393894	2772	*	48	8.54261	-0.490445	-6.77562	0.000268674	0.177643	9167913	9167960	48
785	chr20	15031905	15032649	745	*	28	2.31971	-0.428174	-6.77296	0.000268674	0.177643	18877123	18877150	28
786	chr13	108019069	108021351	2283	*	59	9.33781	-0.474821	-6.77016	0.000268674	0.177643	10093555	10093613	59
787	chr8	108369046	108373281	4236	*	43	6.38367	-0.471799	-6.76922	0.000268674	0.177643	37469034	37469076	43
788	chr8	61404356	61404893	538	*	7	0.630527	-0.361162	-6.76784	0.000269853	0.177744	36863252	36863258	7
789	chr4	11588947	11589586	640	*	16	2.11713	-0.531679	-6.76739	0.000269853	0.177744	27123028	27123043	16
790	chr20	48520104	48520314	211	*	14	2.44481	-0.688095	-6.76411	0.000269853	0.177744	19509101	19509114	14
791	chr2	98789309	98789918	610	*	7	0.69137	0.521372	6.76172	0.000271031	0.178295	4599506	4599512	7
792	chr4	7596191	7597098	908	*	36	6.34687	-0.519991	-6.75912	0.00027221	0.178394	27042925	27042960	36
793	chr6	157187393	157187558	166	*	11	2.48547	-0.593393	-6.75489	0.00027221	0.178394	33447971	33447981	11
794	chr15	40268527	40269081	555	*	92	8.68126	-0.316864	-6.75301	0.00027221	0.178394	11784156	11784247	92
795	chr3	64882773	64894036	11264	*	124	15.6136	-0.349086	-6.75157	0.000274566	0.179712	22644213	22644336	124
796	chr1	164226375	164236331	9957	*	77	7.92443	-0.356232	-6.74991	0.000278102	0.180391	2202896	2202972	77
797	chrX	118602491	118603249	759	*	107	15.0025	0.30813	6.74951	0.000278102	0.180391	25666178	25666284	107
798	chr11	37766849	37768773	1925	*	9	1.16071	-0.641251	-6.74858	0.000278102	0.180391	5827282	5827290	9
799	chr5	22676254	22677974	1721	*	12	2.06257	0.577561	6.74698	0.000278102	0.180391	29323874	29323885	12
800	chr7	149795703	149797658	1956	*	41	7.75882	-0.628116	-6.74551	0.000278102	0.180391	35735791	35735831	41
801	chr8	76921098	76921531	434	*	5	0.332511	0.649518	6.74455	0.00027928	0.180391	37072616	37072620	5
802	chrX	87914490	87914845	356	*	20	3.55525	0.763165	6.74382	0.00027928	0.180391	25387822	25387841	20
803	chr11	77632814	77639425	6612	*	77	6.76898	-0.335031	-6.74258	0.00027928	0.180391	6481085	6481161	77
804	chr8	97604000	97606613	2614	*	57	5.32986	-0.279702	-6.74181	0.00027928	0.180391	37314440	37314496	57
805	chrX	118292104	118292334	231	*	5	1.01753	1.03652	6.74041	0.000280458	0.180391	25660961	25660965	5
806	chr2	237072773	237073700	928	*	107	14.9189	-0.469337	-6.74028	0.000280458	0.180391	6270093	6270199	107
807	chrX	146993415	146993875	461	*	28	2.18873	0.574027	6.73983	0.000281637	0.180391	25969307	25969334	28
808	chr10	126773105	126773704	600	*	18	1.95455	-0.504766	-6.73971	0.000281637	0.180391	41567418	41567435	18
809	chr8	142289483	142290249	767	*	54	6.92542	-0.478519	-6.73923	0.000281637	0.180391	37953752	37953805	54
810	chr4	86767772	86768784	1013	*	5	0.559842	-0.674205	-6.73886	0.000282815	0.180391	27849713	27849717	5
811	chr14	99326472	99328814	2343	*	46	6.04814	-0.410353	-6.73756	0.000283993	0.180391	11299742	11299787	46
812	chr1	234667040	234668591	1552	*	49	7.17121	-0.445772	-6.73657	0.000283993	0.180391	3091544	3091592	49
813	chr4	80476203	80477082	880	*	8	1.2015	-0.680771	-6.73581	0.000283993	0.180391	27782859	27782866	8
814	chr4	24221454	24225022	3569	*	37	8.77204	-0.715702	-6.7358	0.000283993	0.180391	27250347	27250383	37
815	chr1	20623284	20623482	199	*	5	1.01011	-0.632535	-6.7353	0.000283993	0.180391	537604	537608	5
816	chr20	36118648	36118955	308	*	5	0.310049	-0.511501	-6.73349	0.000283993	0.180391	19246799	19246803	5
817	chrX	48925324	48925883	560	*	29	6.43574	0.612037	6.72906	0.000285172	0.180391	25040647	25040675	29
818	chr10	72087068	72089470	2403	*	64	4.84795	-0.239965	-6.72898	0.000285172	0.180391	40744842	40744905	64
819	chr2	115343622	115346633	3012	*	45	5.08256	-0.474594	-6.72844	0.000285172	0.180391	4836905	4836949	45
820	chrX	153060432	153060753	322	*	43	3.77068	0.406015	6.72786	0.00028635	0.180391	26045959	26046001	43
821	chr19	14584215	14585945	1731	*	250	22.0002	-0.262765	-6.72689	0.00028635	0.180391	17605487	17605736	250
822	chr4	7499573	7503695	4123	*	191	20.0513	-0.281249	-6.72619	0.00028635	0.180391	27040185	27040375	191
823	chr3	139258323	139259228	906	*	111	14.6098	-0.449598	-6.72351	0.00028635	0.180391	23420112	23420222	111
824	chr5	175251024	175254030	3007	*	78	7.67687	-0.334515	-6.72219	0.00028635	0.180391	31459707	31459784	78
825	chr9	92144066	92150510	6445	*	92	11.6736	-0.347733	-6.72169	0.00028635	0.180391	38868042	38868133	92
826	chr11	111169531	111171330	1800	*	105	11.7136	-0.352817	-6.7206	0.00028635	0.180391	6801437	6801541	105
827	chr6	152217213	152218265	1053	*	13	1.20947	-0.432035	-6.71853	0.000289885	0.181583	33383709	33383721	13
828	chr5	177592176	177592945	770	*	120	7.8332	-0.25364	-6.71832	0.000291064	0.181583	31529497	31529616	120
829	chr8	76924628	76925053	426	*	7	0.515977	0.500517	6.71401	0.000291064	0.181583	37072646	37072652	7
830	chr3	89284472	89288227	3756	*	36	8.14293	-0.669515	-6.71378	0.000291064	0.181583	22890838	22890873	36
831	chr4	24257335	24265242	7908	*	90	12.5259	-0.542469	-6.71178	0.000292242	0.181583	27250848	27250937	90
832	chr8	145805889	145806635	747	*	92	8.13635	-0.264806	-6.71116	0.000292242	0.181583	38095385	38095476	92
833	chr14	102026596	102027565	970	*	86	8.52281	-0.448244	-6.70879	0.000293421	0.181583	11369209	11369294	86
834	chr5	111677102	111680393	3292	*	44	5.34778	-0.369244	-6.70874	0.000293421	0.181583	30413479	30413522	44
835	chr8	115400460	115400872	413	*	9	0.695958	0.468011	6.706	0.000293421	0.181583	37539023	37539031	9
836	chr20	3732133	3732763	631	*	163	16.9581	-0.307367	-6.7034	0.000294599	0.181583	18712765	18712927	163
837	chr12	18776248	18777327	1080	*	7	1.2671	-1.51715	-6.70008	0.000294599	0.181583	7502217	7502223	7
838	chr8	117686786	117687724	939	*	9	0.66983	-0.471674	-6.69822	0.000296956	0.181583	37565017	37565025	9
839	chr5	28830157	28833774	3618	*	38	7.86673	-0.540465	-6.69801	0.000296956	0.181583	29388644	29388681	38
840	chr20	58188981	58189112	132	*	8	0.568203	0.467579	6.69727	0.000296956	0.181583	19739092	19739099	8
841	chr18	43355319	43355698	380	*	64	8.23568	0.377222	6.69647	0.000296956	0.181583	16576952	16577015	64
842	chr8	40167709	40173217	5509	*	47	7.17373	-0.513173	-6.69583	0.000298134	0.181583	36589305	36589351	47
843	chrX	146862206	146867349	5144	*	37	4.76788	-0.459605	-6.69489	0.000298134	0.181583	25967989	25968025	37
844	chr14	84856205	84864956	8752	*	74	11.0949	-0.516091	-6.69478	0.000298134	0.181583	11074331	11074404	74
845	chr21	18798671	18799086	416	*	6	0.816533	-0.74526	-6.69427	0.000298134	0.181583	23095737	23095742	6
846	chr15	76564592	76567623	3032	*	26	2.19044	-0.414573	-6.69327	0.000298134	0.181583	12361224	12361249	26
847	chr14	84284211	84289525	5315	*	73	11.5545	-0.457246	-6.6931	0.000298134	0.181583	11069459	11069531	73
848	chr9	98763356	98764040	685	*	37	2.59382	-0.330533	-6.69249	0.000298134	0.181583	38986059	38986095	37
849	chr10	131769903	131771480	1578	*	142	16.7996	-0.350273	-6.69225	0.000298134	0.181583	41665199	41665340	142
850	chr8	31965679	31965995	317	*	5	1.13771	-0.733606	-6.69212	0.000298134	0.181583	36488081	36488085	5
851	chr5	110921683	110923184	1502	*	44	4.28675	-0.334831	-6.6904	0.000299313	0.181583	30404256	30404299	44
852	chr2	91830114	91831637	1524	*	18	2.73915	-0.358682	-6.68883	0.000299313	0.181583	4535508	4535525	18
853	chr9	94848781	94849575	795	*	8	1.02305	-0.695799	-6.68848	0.000299313	0.181583	38909615	38909622	8
854	chr1	3643484	3644593	1110	*	67	7.22116	-0.398847	-6.68846	0.000299313	0.181583	130711	130777	67
855	chr8	51873122	51873156	35	*	7	1.025	0.730135	6.68731	0.000299313	0.181583	36722880	36722886	7
856	chr7	29000372	29000789	418	*	7	1.90841	-0.662014	-6.68624	0.000299313	0.181583	34203031	34203037	7
857	chr5	67886084	67889101	3018	*	50	5.982	-0.407003	-6.68504	0.000299313	0.181583	29860585	29860634	50
858	chr4	162076706	162084225	7520	*	43	8.45446	-0.522577	-6.6796	0.000302848	0.181583	28553087	28553129	43
859	chr11	49148912	49149673	762	*	5	0.591737	0.585443	6.6785	0.000302848	0.181583	5979051	5979055	5
860	chr8	115549866	115556009	6144	*	51	10.1412	0.482123	6.67822	0.000302848	0.181583	37540384	37540434	51
861	chr17	17715715	17716497	783	*	103	11.4222	-0.376045	-6.67748	0.000302848	0.181583	14811675	14811777	103
862	chrX	134166261	134166887	627	*	96	8.38686	-0.267353	-6.67566	0.000302848	0.181583	25837126	25837221	96
863	chr6	34784805	34785731	927	*	9	0.830314	-0.529602	-6.67495	0.000302848	0.181583	32152150	32152158	9
864	chr6	100997749	100998493	745	*	5	0.822847	-0.706944	-6.67286	0.000302848	0.181583	32817822	32817826	5
865	chr20	11698395	11700771	2377	*	22	3.0644	-0.462284	-6.6694	0.000302848	0.181583	18834688	18834709	22
866	chr8	126051981	126052083	103	*	6	0.34077	-0.477963	-6.66923	0.000302848	0.181583	37689242	37689247	6
867	chrX	39951306	39952978	1673	*	115	16.7325	-0.5065	-6.66846	0.000304026	0.181583	24901492	24901606	115
868	chr4	162168076	162172888	4813	*	40	7.33057	-0.571117	-6.66825	0.000304026	0.181583	28553701	28553740	40
869	chr10	76856105	76856940	836	*	7	1.02915	-0.695813	-6.66807	0.000304026	0.181583	40833863	40833869	7
870	chr18	14698202	14708365	10164	*	89	13.9884	-0.397623	-6.66692	0.000304026	0.181583	16301563	16301651	89
871	chr5	1098117	1100436	2320	*	154	9.89524	-0.222805	-6.66534	0.000304026	0.181583	28952038	28952191	154
872	chr7	4224747	4228022	3276	*	86	15.4109	-0.733204	-6.66471	0.000305205	0.181583	33868643	33868728	86
873	chr19	35715820	35716589	770	*	41	6.06769	-0.45459	-6.66364	0.000306383	0.181583	17994869	17994909	41
874	chr15	38161851	38161924	74	*	6	0.540998	-0.504846	-6.66254	0.000306383	0.181583	11761536	11761541	6
875	chr1	47911259	47913886	2628	*	76	13.5337	-0.452241	-6.6608	0.000307561	0.181583	1101425	1101500	76
876	chr2	237416056	237416152	97	*	19	1.01846	0.476651	6.65754	0.00030874	0.181583	6277605	6277623	19
877	chr7	38090761	38093312	2552	*	37	6.44997	-0.539196	-6.65741	0.00030874	0.181583	34320773	34320809	37
878	chr19	41640397	41642026	1630	*	150	15.7214	-0.307908	-6.65682	0.00030874	0.181583	18150445	18150594	150
879	chr8	108405098	108406156	1059	*	25	5.17149	-0.516319	-6.65546	0.000309918	0.181583	37469382	37469406	25
880	chr4	24232697	24237820	5124	*	76	15.934	-0.670253	-6.65517	0.000309918	0.181583	27250525	27250600	76
881	chr15	91975796	91981478	5683	*	63	9.40375	-0.46522	-6.65439	0.000311097	0.181583	12603337	12603399	63
882	chr4	182678769	182690190	11422	*	125	12.8301	-0.327125	-6.64994	0.000311097	0.181583	28756292	28756416	125
883	chr3	88792979	88797824	4846	*	66	6.92728	-0.343554	-6.64986	0.000311097	0.181583	22886975	22887040	66
884	chr12	118233680	118240250	6571	*	112	15.1445	-0.369962	-6.64878	0.000311097	0.181583	8715907	8716018	112
885	chr10	102414541	102415635	1095	*	58	8.3573	-0.676106	-6.64819	0.000311097	0.181583	41179524	41179581	58
886	chr10	102278863	102279494	632	*	56	6.78836	-0.40351	-6.64782	0.000311097	0.181583	41176731	41176786	56
887	chr7	80590637	80590722	86	*	6	0.697148	-0.68972	-6.64773	0.000311097	0.181583	34894280	34894285	6
888	chr5	22329501	22332219	2719	*	31	3.07349	0.421017	6.64609	0.000311097	0.181583	29320451	29320481	31
889	chr14	91166186	91166850	665	*	14	1.44767	-0.506102	-6.64452	0.000314632	0.181583	11153058	11153071	14
890	chr11	23626816	23633627	6812	*	49	10.4505	-0.574483	-6.64306	0.000316989	0.181583	5679871	5679919	49
891	chr20	53410853	53411917	1065	*	44	8.83424	-0.432378	-6.64299	0.000316989	0.181583	19626095	19626138	44
892	chr1	239991961	239993936	1976	*	32	5.23551	-0.473463	-6.64257	0.000316989	0.181583	3174461	3174492	32
893	chr14	99305222	99308915	3694	*	82	9.51629	-0.404001	-6.64077	0.000316989	0.181583	11299373	11299454	82
894	chr3	88413359	88420737	7379	*	39	6.53365	-0.485271	-6.63953	0.000316989	0.181583	22884507	22884545	39
895	chr14	48429763	48436330	6568	*	44	6.06629	-0.419441	-6.63939	0.000316989	0.181583	10575994	10576037	44
896	chr7	149934670	149940832	6163	*	50	9.43192	-0.453626	-6.63813	0.000316989	0.181583	35737653	35737702	50
897	chr17	48545901	48547584	1684	*	86	10.3328	-0.375417	-6.6375	0.000316989	0.181583	15364439	15364524	86
898	chr4	149348719	149353374	4656	*	37	6.46233	-0.569822	-6.63623	0.000316989	0.181583	28423757	28423793	37
899	chr8	16686620	16687048	429	*	8	1.38099	-0.65007	-6.63567	0.000316989	0.181583	36245850	36245857	8
900	chr8	108112418	108112715	298	*	21	4.06766	-0.705348	-6.63505	0.000316989	0.181583	37466512	37466532	21
901	chr3	25532675	25533923	1249	*	30	5.36539	-0.566472	-6.63402	0.000318167	0.181583	22082284	22082313	30
902	chr14	48840103	48842511	2409	*	59	8.20981	-0.392693	-6.63331	0.000318167	0.181583	10579059	10579117	59
903	chr14	85167131	85171221	4091	*	34	5.52466	-0.520204	-6.63325	0.000318167	0.181583	11076920	11076953	34
904	chr4	161997303	161999211	1909	*	13	2.67778	-0.702937	-6.63045	0.000318167	0.181583	28552550	28552562	13
905	chr5	53820178	53820993	816	*	24	2.59186	-0.390041	-6.62852	0.000318167	0.181583	29674334	29674357	24
906	chr13	87979763	87981135	1373	*	17	5.62924	0.804952	6.62374	0.000318167	0.181583	9857089	9857105	17
907	chr2	16029303	16030216	914	*	33	5.62167	-0.452181	-6.62371	0.000318167	0.181583	3565073	3565105	33
908	chr5	178594935	178596316	1382	*	50	9.2042	-0.461873	-6.62138	0.000321702	0.181583	31564254	31564303	50
909	chr1	230748183	230752584	4402	*	32	6.56342	-0.494735	-6.62127	0.000321702	0.181583	3030750	3030781	32
910	chr12	101753739	101754278	540	*	8	0.538308	-0.477131	-6.61979	0.000321702	0.181583	8427778	8427785	8
911	chr7	142836701	142837793	1093	*	15	3.38251	-0.743971	-6.61837	0.000321702	0.181583	35643392	35643406	15
912	chr4	115807434	115807593	160	*	8	0.866864	0.575856	6.61824	0.000321702	0.181583	28118952	28118959	8
913	chr5	170572809	170578279	5471	*	62	8.25117	-0.386967	-6.61804	0.000321702	0.181583	31345655	31345716	62
914	chr19	22510331	22511480	1150	*	8	0.985554	0.74741	6.61659	0.000321702	0.181583	17812217	17812224	8
915	chr10	70242465	70242946	482	*	5	0.638387	-0.572081	-6.61636	0.000321702	0.181583	40705058	40705062	5
916	chr17	46830350	46832027	1678	*	93	8.41574	-0.318189	-6.61571	0.000321702	0.181583	15323269	15323361	93
917	chr10	21303943	21306075	2133	*	32	6.73444	-0.565168	-6.61247	0.000321702	0.181583	40167979	40168010	32
918	chr18	13421019	13422914	1896	*	61	5.42559	-0.371481	-6.61224	0.000321702	0.181583	16282957	16283017	61
919	chr14	52536106	52537013	908	*	78	10.415	-0.462242	-6.6116	0.000321702	0.181583	10628918	10628995	78
920	chr8	108387863	108392235	4373	*	41	8.09709	-0.554057	-6.61119	0.000321702	0.181583	37469215	37469255	41
921	chr5	174016103	174016936	834	*	34	5.90155	-0.436745	-6.61075	0.000322881	0.181583	31432967	31433000	34
922	chr8	97338400	97338941	542	*	16	1.36369	-0.382192	-6.61014	0.000322881	0.181583	37309555	37309570	16
923	chr17	47133774	47136799	3026	*	89	6.04897	-0.291772	-6.60853	0.000324059	0.181583	15331109	15331197	89
924	chr9	84562526	84562815	290	*	8	1.44466	-0.556561	-6.60636	0.000325237	0.181583	38761216	38761223	8
925	chr3	71488970	71489656	687	*	17	4.29832	0.788698	6.60524	0.000326416	0.181583	22720528	22720544	17
926	chr3	103066426	103066470	45	*	8	0.726587	0.624094	6.60505	0.000326416	0.181583	22982844	22982851	8
927	chr6	168460035	168460540	506	*	22	3.42752	-0.695541	-6.60454	0.000326416	0.181583	33651949	33651970	22
928	chr14	84290667	84291996	1330	*	20	6.69033	-0.878468	-6.60302	0.000327594	0.181583	11069540	11069559	20
929	chr5	168331800	168331943	144	*	10	0.588136	-0.471974	-6.60246	0.000327594	0.181583	31307927	31307936	10
930	chr15	25007391	25007445	55	*	5	1.0957	0.97092	6.60224	0.000327594	0.181583	11575389	11575393	5
931	chr2	140622920	140624138	1219	*	14	3.25128	0.696061	6.60181	0.000327594	0.181583	5170671	5170684	14
932	chr20	33064133	33064825	693	*	63	7.03963	-0.453899	-6.60047	0.000327594	0.181583	19165708	19165770	63
933	chr13	47117029	47117609	581	*	12	0.896258	-0.412649	-6.59957	0.000328773	0.181583	9493312	9493323	12
934	chr4	161584461	161586845	2385	*	29	6.78962	-0.572124	-6.59872	0.000329951	0.181583	28549513	28549541	29
935	chr3	25321958	25329379	7422	*	76	8.18192	-0.315486	-6.59848	0.000329951	0.181583	22079762	22079837	76
936	chr3	80283786	80287075	3290	*	23	4.27954	0.692747	6.59605	0.000332308	0.181583	22818602	22818624	23
937	chr14	84568906	84573611	4706	*	34	7.76487	-0.773247	-6.59485	0.000334665	0.181583	11072151	11072184	34
938	chr14	83998532	84001445	2914	*	25	3.89322	-0.54278	-6.59478	0.000334665	0.181583	11067122	11067146	25
939	chr18	25550681	25555131	4451	*	53	6.93135	-0.390706	-6.59427	0.000335843	0.181583	16409408	16409460	53
940	chr2	206872126	206873293	1168	*	41	2.52816	-0.280489	-6.5938	0.000335843	0.181583	5844185	5844225	41
941	chr15	86168688	86171418	2731	*	34	3.12365	-0.367576	-6.59353	0.000335843	0.181583	12503629	12503662	34
942	chr2	16147312	16152337	5026	*	53	5.98888	-0.40989	-6.59346	0.000335843	0.181583	3567869	3567921	53
943	chr8	108363595	108367756	4162	*	47	7.30509	-0.434643	-6.58925	0.000339378	0.181583	37468984	37469030	47
944	chr11	2239714	2245897	6184	*	60	6.5587	-0.328328	-6.58863	0.000339378	0.181583	5388469	5388528	60
945	chr7	3963032	3966388	3357	*	97	13.8951	-0.512259	-6.58837	0.000339378	0.181583	33860540	33860636	97
946	chr20	51025832	51026201	370	*	16	2.05765	-0.48376	-6.58764	0.000339378	0.181583	19581153	19581168	16
947	chr15	27641229	27643595	2367	*	60	8.35019	0.386508	6.58725	0.000339378	0.181583	11619115	11619174	60
948	chr14	84480929	84486460	5532	*	46	6.76625	-0.497087	-6.58692	0.000339378	0.181583	11071277	11071322	46
949	chr11	109006716	109006999	284	*	5	0.29897	-0.637622	-6.58613	0.000339378	0.181583	6779342	6779346	5
950	chr3	42304914	42305448	535	*	86	11.7222	-0.41045	-6.58422	0.000340557	0.181583	22273130	22273215	86
951	chr1	229236035	229236403	369	*	5	0.309817	-2.23994	-6.58326	0.000340557	0.181583	3002626	3002630	5
952	chr5	5828062	5829898	1837	*	31	8.80952	-0.671382	-6.5794	0.000342913	0.181583	29077322	29077352	31
953	chr2	206548689	206549678	990	*	53	6.27418	-0.375528	-6.57899	0.000344092	0.181583	5838208	5838260	53
954	chr6	168964490	168967540	3051	*	67	11.6999	-0.464311	-6.57688	0.000344092	0.181583	33668113	33668179	67
955	chr5	178753746	178756703	2958	*	142	9.65569	-0.221064	-6.5767	0.000344092	0.181583	31570458	31570599	142
956	chr5	173823930	173826345	2416	*	49	3.79019	-0.2898	-6.57662	0.000344092	0.181583	31429249	31429297	49
957	chr16	87521823	87523495	1673	*	38	5.30129	-0.495377	-6.57646	0.00034527	0.181583	14264320	14264357	38
958	chr9	13514107	13514397	291	*	13	1.73817	-0.545707	-6.57613	0.00034527	0.181583	38261705	38261717	13
959	chr20	60012240	60012972	733	*	48	6.77371	-0.390573	-6.5761	0.00034527	0.181583	19779249	19779296	48
960	chr8	136485825	136492011	6187	*	85	9.36191	0.273145	6.57444	0.00034527	0.181583	37843126	37843210	85
961	chr11	121778604	121778965	362	*	5	0.476926	-0.939461	-6.57416	0.00034527	0.181583	6983299	6983303	5
962	chr6	94126973	94129282	2310	*	260	20.7112	-0.249605	-6.57341	0.00034527	0.181583	32759922	32760181	260
963	chr19	20206991	20210433	3443	*	37	10.8364	0.762286	6.57337	0.00034527	0.181583	17781792	17781828	37
964	chr11	30435184	30439373	4190	*	63	9.96859	-0.441844	-6.56934	0.000348805	0.181583	5733604	5733666	63
965	chr2	88588146	88590449	2304	*	26	5.339	-0.613868	-6.56929	0.000348805	0.181583	4512690	4512715	26
966	chr1	247802680	247803428	749	*	110	11.1075	-0.330256	-6.56748	0.000348805	0.181583	3307398	3307507	110
967	chr7	155263847	155264488	642	*	50	6.53066	-0.527909	-6.56687	0.000349984	0.181583	35850833	35850882	50
968	chr7	3948618	3950644	2027	*	77	14.4585	-0.608693	-6.56673	0.000349984	0.181583	33860186	33860262	77
969	chr2	194641160	194643679	2520	*	26	6.38445	0.717918	6.56666	0.000349984	0.181583	5696259	5696284	26
970	chr10	124902126	124903720	1595	*	133	15.9991	-0.37479	-6.56444	0.000349984	0.181583	41524151	41524283	133
971	chr20	23075972	23077131	1160	*	22	4.06791	0.628429	6.56322	0.000349984	0.181583	19013557	19013578	22
972	chr10	25463529	25464501	973	*	157	14.2217	-0.327512	-6.56234	0.000349984	0.181583	40230218	40230374	157
973	chr5	180018722	180019348	627	*	67	4.48757	-0.263836	-6.56156	0.000349984	0.181583	31618930	31618996	67
974	chr18	75087574	75087659	86	*	6	0.449005	0.650932	6.56063	0.000349984	0.181583	16988608	16988613	6
975	chr2	135323156	135323530	375	*	6	0.633024	-0.653944	-6.55835	0.000351162	0.181583	5115605	5115610	6
976	chr17	46677860	46678983	1124	*	42	5.56133	-0.495341	-6.55728	0.000351162	0.181583	15318354	15318395	42
977	chr14	56688634	56693409	4776	*	81	10.0938	-0.396868	-6.55705	0.000351162	0.181583	10683925	10684005	81
978	chr8	63430826	63433538	2713	*	32	4.47162	-0.447471	-6.55655	0.00035234	0.181583	36890674	36890705	32
979	chr10	135088801	135089738	938	*	33	5.53946	-0.511854	-6.55576	0.000353519	0.181583	41770236	41770268	33
980	chr10	1767915	1769934	2020	*	95	10.9567	-0.427822	-6.55541	0.000353519	0.181583	39847164	39847258	95
981	chr6	33560911	33561188	278	*	49	6.38208	-0.463799	-6.55466	0.000353519	0.181583	32121232	32121280	49
982	chr5	143120895	143121386	492	*	8	0.948849	-0.633061	-6.55407	0.000353519	0.181583	30927978	30927985	8
983	chr2	208421458	208421599	142	*	8	0.854757	0.690029	6.55196	0.000353519	0.181583	5864659	5864666	8
984	chrX	47368859	47369163	305	*	13	3.2592	0.483574	6.55137	0.000354697	0.181583	25007825	25007837	13
985	chr3	63431863	63432433	571	*	9	1.23282	-0.788008	-6.5506	0.000354697	0.181583	22626438	22626446	9
986	chr15	63911407	63913259	1853	*	10	1.28711	-0.548176	-6.55033	0.000355876	0.181583	12131244	12131253	10
987	chr15	89942523	89943242	720	*	115	16.9339	-0.384159	-6.5494	0.000355876	0.181583	12556760	12556874	115
988	chr19	52521431	52522358	928	*	10	1.02621	-0.418033	-6.5493	0.000355876	0.181583	18449538	18449547	10
989	chr14	38068752	38069249	498	*	87	17.2459	-0.471533	-6.54897	0.000355876	0.181583	10492539	10492625	87
990	chr13	110964116	110964503	388	*	31	7.03016	-0.622365	-6.54703	0.000358232	0.181583	10135331	10135361	31
991	chr2	113992707	113993452	746	*	29	3.44341	-0.445139	-6.54628	0.000358232	0.181583	4819449	4819477	29
992	chr1	81244209	81245301	1093	*	20	3.72666	-0.761269	-6.54498	0.000358232	0.181583	1478174	1478193	20
993	chr7	4012484	4015246	2763	*	101	12.4101	-0.397393	-6.54488	0.000358232	0.181583	33862013	33862113	101
994	chr14	85388833	85392927	4095	*	32	5.66509	-0.602173	-6.54419	0.000358232	0.181583	11078463	11078494	32
995	chr19	1464780	1466829	2050	*	268	20.5724	-0.273149	-6.54349	0.000358232	0.181583	17145812	17146079	268
996	chr4	162100290	162105122	4833	*	43	7.17731	-0.558214	-6.54321	0.000358232	0.181583	28553237	28553279	43
997	chr10	115804779	115805462	684	*	161	12.8477	-0.317708	-6.54319	0.000358232	0.181583	41374180	41374340	161
998	chr3	65226389	65229857	3469	*	42	6.94209	-0.563686	-6.54267	0.000358232	0.181583	22647690	22647731	42
999	chr2	82884543	82886587	2045	*	51	6.55164	-0.434444	-6.54135	0.000358232	0.181583	4440360	4440410	51
1000	chr4	161653983	161656887	2905	*	32	5.37927	-0.538948	-6.54077	0.000358232	0.181583	28550045	28550076	32
1001	chr8	88957427	88963732	6306	*	66	5.88372	-0.316033	-6.54065	0.000358232	0.181583	37204347	37204412	66
1002	chr4	90962161	90975865	13705	*	106	11.272	-0.343597	-6.54017	0.000358232	0.181583	27896406	27896511	106
1003	chr13	112100272	112100495	224	*	6	0.443982	-0.524444	-6.53971	0.000359411	0.181583	10164954	10164959	6
1004	chr5	180486432	180487474	1043	*	143	9.98125	-0.205868	-6.53873	0.000359411	0.181583	31632458	31632600	143
1005	chr10	71416790	71418645	1856	*	56	4.91876	-0.295516	-6.53862	0.000359411	0.181583	40731600	40731655	56
1006	chr1	23066259	23066726	468	*	36	8.75437	-0.554785	-6.53796	0.000359411	0.181583	595230	595265	36
1007	chr14	79231557	79231748	192	*	10	1.92177	-0.991904	-6.53787	0.000359411	0.181583	11022359	11022368	10
1008	chrX	50511324	50512605	1282	*	12	1.93871	-0.575456	-6.53763	0.000359411	0.181583	25059924	25059935	12
1009	chr8	10002657	10003569	913	*	41	3.35053	-0.278283	-6.53743	0.000359411	0.181583	36150156	36150196	41
1010	chr4	161957560	161959216	1657	*	10	2.6525	-0.776624	-6.53734	0.000359411	0.181583	28552284	28552293	10
1011	chr13	110986300	110987289	990	*	45	5.00889	-0.387696	-6.53695	0.000359411	0.181583	10135932	10135976	45
1012	chr8	61131879	61136312	4434	*	66	8.01673	-0.461347	-6.53629	0.000360589	0.181583	36859130	36859195	66
1013	chr8	1991682	1992747	1066	*	67	9.15879	-0.376968	-6.53535	0.000360589	0.181583	36025965	36026031	67
1014	chr10	43331934	43332817	884	*	117	6.81814	-0.257875	-6.53483	0.000360589	0.181583	40438395	40438511	117
1015	chr7	149878014	149884014	6001	*	68	14.3019	-0.514456	-6.53398	0.000360589	0.181583	35736986	35737053	68
1016	chr5	173145302	173145811	510	*	26	1.43651	-0.342139	-6.53342	0.000360589	0.181583	31415557	31415582	26
1017	chr1	239931210	239934787	3578	*	58	6.80095	-0.413778	-6.5334	0.000360589	0.181583	3173625	3173682	58
1018	chr4	24404488	24407821	3334	*	54	7.42251	-0.460467	-6.53133	0.000360589	0.181583	27252846	27252899	54
1019	chr9	16447553	16448596	1044	*	5	0.406665	-0.576115	-6.52731	0.000361768	0.181583	38297505	38297509	5
1020	chr5	5266902	5269949	3048	*	126	11.1217	-0.283484	-6.52684	0.000362946	0.181583	29066631	29066756	126
1021	chr3	104949263	104949707	445	*	5	0.536142	-0.830272	-6.52638	0.000362946	0.181583	22996058	22996062	5
1022	chr1	83087503	83088369	867	*	9	2.04833	-0.725187	-6.52626	0.000362946	0.181583	1494771	1494779	9
1023	chrX	39965752	39968580	2829	*	326	22.6388	-0.210335	-6.5239	0.00036766	0.181583	24902621	24902946	326
1024	chrX	6214801	6220984	6184	*	63	9.89581	-0.509562	-6.52385	0.00036766	0.181583	24493713	24493775	63
1025	chr6	169249098	169252998	3901	*	119	11.4537	-0.258463	-6.52307	0.000368838	0.181583	33675168	33675286	119
1026	chr10	20173121	20179540	6420	*	69	9.42783	-0.44983	-6.52275	0.000368838	0.181583	40156334	40156402	69
1027	chr5	178603825	178606365	2541	*	53	8.58404	-0.394584	-6.5223	0.000370016	0.181583	31564511	31564563	53
1028	chr4	96962949	96972075	9127	*	47	7.22295	-0.408671	-6.52153	0.000370016	0.181583	27944872	27944918	47
1029	chr3	65783478	65784156	679	*	17	1.96166	-0.479683	-6.52067	0.000370016	0.181583	22654263	22654279	17
1030	chr1	175127269	175127620	352	*	11	1.58823	-0.645465	-6.52053	0.000370016	0.181583	2326088	2326098	11
1031	chr1	3478040	3480413	2374	*	112	12.5178	-0.291564	-6.52019	0.000370016	0.181583	123587	123698	112
1032	chr17	10064030	10069267	5238	*	148	20.5522	-0.363343	-6.52018	0.000370016	0.181583	14673014	14673161	148
1033	chr7	45927677	45928441	765	*	109	10.9237	-0.37544	-6.52009	0.000370016	0.181583	34434355	34434463	109
1034	chr10	128465572	128465621	50	*	6	0.512463	-0.663096	-6.52007	0.000370016	0.181583	41596861	41596866	6
1035	chr9	88697601	88698385	785	*	11	0.884516	-0.44986	-6.52003	0.000370016	0.181583	38811619	38811629	11
1036	chr13	72328925	72334740	5816	*	83	9.85489	-0.344883	-6.51902	0.000370016	0.181583	9719203	9719285	83
1037	chr5	177896704	177898931	2228	*	99	6.73892	-0.217853	-6.51641	0.000372373	0.181583	31541305	31541403	99
1038	chr9	134185871	134186336	466	*	21	1.88352	-0.489718	-6.51467	0.000372373	0.181583	39552747	39552767	21
1039	chr10	91790231	91790451	221	*	6	0.497855	-0.587896	-6.51438	0.000372373	0.181583	41022597	41022602	6
1040	chr20	2698734	2699943	1210	*	9	1.21127	-0.659888	-6.51353	0.000373552	0.181583	18685043	18685051	9
1041	chr9	34616506	34617387	882	*	13	2.30098	-0.604994	-6.51347	0.000373552	0.181583	38488833	38488845	13
1042	chr12	48343820	48344274	455	*	36	3.91886	-0.476768	-6.51327	0.000373552	0.181583	7797822	7797857	36
1043	chr9	138307979	138311494	3516	*	97	14.3347	-0.394655	-6.51297	0.000373552	0.181583	39684094	39684190	97
1044	chr11	56325266	56325411	146	*	9	0.545325	-0.81899	-6.51252	0.000373552	0.181583	6009681	6009689	9
1045	chr5	136066775	136068052	1278	*	15	2.88378	-0.619753	-6.51191	0.000373552	0.181583	30770494	30770508	15
1046	chr2	218804239	218807013	2775	*	65	8.22252	-0.388355	-6.50928	0.00037473	0.181583	5974459	5974523	65
1047	chrX	146645098	146645763	666	*	12	2.98354	-0.77784	-6.50727	0.00037473	0.181583	25966112	25966123	12
1048	chr14	84219774	84225399	5626	*	34	4.03063	-0.41673	-6.50675	0.00037473	0.181583	11069004	11069037	34
1049	chr18	14450394	14450787	394	*	63	4.96321	0.331091	6.50478	0.00037473	0.181583	16299298	16299360	63
1050	chr5	20469324	20470536	1213	*	21	2.71317	-0.453565	-6.50469	0.00037473	0.181583	29301091	29301111	21
1051	chr3	119824501	119824612	112	*	5	0.422836	-0.668139	-6.50086	0.000378265	0.181583	23136488	23136492	5
1052	chrX	152864044	152865035	992	*	89	9.33321	-0.207414	-6.50078	0.000378265	0.181583	26038477	26038565	89
1053	chr12	98327926	98333302	5377	*	46	9.77377	-0.537505	-6.50022	0.000378265	0.181583	8388108	8388153	46
1054	chr10	20532753	20539496	6744	*	113	15.416	-0.333674	-6.50007	0.000378265	0.181583	40159833	40159945	113
1055	chr3	173220553	173220892	340	*	6	0.597561	1.0647	6.49926	0.000378265	0.181583	23759514	23759519	6
1056	chr2	100938693	100939149	457	*	60	4.01309	-0.372324	-6.49598	0.000379444	0.181583	4635000	4635059	60
1057	chr5	170173640	170176619	2980	*	108	8.45235	-0.235661	-6.49454	0.000379444	0.181583	31339937	31340044	108
1058	chr16	54282848	54287716	4869	*	96	10.8104	-0.296663	-6.49312	0.000379444	0.181583	13650202	13650297	96
1059	chr19	1749386	1750726	1341	*	148	13.4968	-0.400061	-6.49135	0.000379444	0.181583	17159903	17160050	148
1060	chr8	26695869	26696897	1029	*	18	4.40779	0.693956	6.49098	0.000379444	0.181583	36407896	36407913	18
1061	chr21	10776479	10776665	187	*	5	0.262244	0.647521	6.49048	0.000379444	0.181583	23047528	23047532	5
1062	chr22	46786487	46787150	664	*	63	10.9593	-0.60586	-6.48886	0.000379444	0.181583	24301944	24302006	63
1063	chr12	9848236	9849115	880	*	6	0.830905	-0.615783	-6.48774	0.000380622	0.181583	7398773	7398778	6
1064	chr18	6654897	6658314	3418	*	44	8.34273	-0.474501	-6.48586	0.000380622	0.181583	16159998	16160041	44
1065	chr11	31838066	31839767	1702	*	223	12.9282	-0.232375	-6.48563	0.000380622	0.181583	5747144	5747366	223
1066	chr9	16583353	16585323	1971	*	13	2.27964	-0.832101	-6.4832	0.0003818	0.181583	38299297	38299309	13
1067	chr18	77334605	77337220	2616	*	163	18.2062	-0.373704	-6.48309	0.0003818	0.181583	17047777	17047939	163
1068	chr4	149031470	149035255	3786	*	51	5.49032	-0.42774	-6.48305	0.0003818	0.181583	28420579	28420629	51
1069	chr10	20862050	20863268	1219	*	13	4.16504	-0.805538	-6.48279	0.0003818	0.181583	40163030	40163042	13
1070	chr7	38017861	38026090	8230	*	71	14.9184	-0.48246	-6.48119	0.0003818	0.181583	34320203	34320273	71
1071	chr19	8932718	8934853	2136	*	69	8.01077	-0.455985	-6.48101	0.0003818	0.181583	17430477	17430545	69
1072	chr14	97313608	97314774	1167	*	12	1.35677	-0.499058	-6.481	0.0003818	0.181583	11272360	11272371	12
1073	chr4	156601364	156608691	7328	*	69	9.1278	-0.393373	-6.47981	0.0003818	0.181583	28503352	28503420	69
1074	chr9	112261870	112262568	699	*	51	6.9825	-0.57561	-6.47875	0.000382979	0.181583	39158591	39158641	51
1075	chr15	100176104	100176251	148	*	10	2.56402	0.729314	6.47819	0.000382979	0.181583	12727971	12727980	10
1076	chr8	81941384	81942000	617	*	9	2.50464	-0.65608	-6.47691	0.000382979	0.181583	37131923	37131931	9
1077	chr9	88449121	88449613	493	*	17	1.45611	-0.392059	-6.47528	0.000382979	0.181583	38807383	38807399	17
1078	chr5	78892040	78892263	224	*	9	1.34802	-0.741845	-6.47496	0.000382979	0.181583	30023332	30023340	9
1079	chr3	25410341	25415696	5356	*	65	8.21183	-0.381874	-6.47485	0.000382979	0.181583	22080662	22080726	65
1080	chr13	87471650	87472042	393	*	10	0.811011	0.510707	6.47398	0.000382979	0.181583	9852836	9852845	10
1081	chr7	140914056	140917713	3658	*	58	7.32618	-0.383396	-6.47302	0.000382979	0.181583	35621085	35621142	58
1082	chr4	189527410	189528786	1377	*	9	1.32706	-0.587625	-6.46996	0.000384157	0.181583	28885284	28885292	9
1083	chr10	5734343	5735092	750	*	67	10.792	-0.407022	-6.46935	0.000384157	0.181583	39919047	39919113	67
1084	chr1	240161146	240161336	191	*	28	5.9287	-0.72511	-6.46848	0.000385336	0.181583	3177037	3177064	28
1085	chr15	36593552	36596143	2592	*	31	5.06388	-0.600926	-6.46812	0.000385336	0.181583	11745623	11745653	31
1086	chr14	84543840	84548621	4782	*	50	7.31496	-0.569409	-6.46709	0.000387692	0.181583	11071874	11071923	50
1087	chr8	112622679	112622709	31	*	5	0.983603	0.764082	6.46707	0.000387692	0.181583	37512730	37512734	5
1088	chr10	20304757	20311674	6918	*	83	12.3562	-0.390783	-6.46687	0.000387692	0.181583	40157753	40157835	83
1089	chr5	177780829	177784572	3744	*	163	13.0636	-0.228999	-6.46523	0.000387692	0.181583	31536943	31537105	163
1090	chr2	176238898	176239143	246	*	18	3.41804	-0.666289	-6.46495	0.000388871	0.181583	5527242	5527259	18
1091	chrX	95715433	95715774	342	*	5	0.269584	0.89554	6.46439	0.000388871	0.181583	25442049	25442053	5
1092	chr20	16555736	16556109	374	*	42	3.11293	-0.361075	-6.46402	0.000388871	0.181583	18896805	18896846	42
1093	chr11	23840371	23847435	7065	*	48	8.15356	-0.459211	-6.46399	0.000388871	0.181583	5681509	5681556	48
1094	chr20	21377467	21378228	762	*	195	20.9895	-0.27543	-6.46374	0.000390049	0.181583	18984889	18985083	195
1095	chr22	17785570	17789639	4070	*	95	15.4642	-0.42034	-6.46358	0.000390049	0.181583	23618170	23618264	95
1096	chr20	36311195	36312845	1651	*	59	6.28652	-0.335718	-6.46329	0.000390049	0.181583	19251112	19251170	59
1097	chr19	55276701	55279986	3286	*	84	13.2477	-0.41446	-6.46243	0.000390049	0.181583	18521511	18521594	84
1098	chr4	24057009	24063010	6002	*	97	11.934	-0.439728	-6.46124	0.000390049	0.181583	27248304	27248400	97
1099	chr17	77156783	77157091	309	*	13	1.72362	-0.939162	-6.461	0.000390049	0.181583	15908187	15908199	13
1100	chr12	94362570	94363157	588	*	14	1.62435	-0.708567	-6.46087	0.000390049	0.181583	8334098	8334111	14
1101	chr4	111966120	111971813	5694	*	37	6.84237	-0.53999	-6.46068	0.000390049	0.181583	28082329	28082365	37
1102	chr5	5787813	5790860	3048	*	44	5.31159	-0.339762	-6.45921	0.000391228	0.181583	29076634	29076677	44
1103	chr10	20690375	20696234	5860	*	80	12.8638	-0.464031	-6.45865	0.000391228	0.181583	40161509	40161588	80
1104	chrX	100644939	100646057	1119	*	73	7.19675	0.280842	6.45834	0.000391228	0.181583	25490333	25490405	73
1105	chr19	17504687	17505076	390	*	65	5.53677	-0.391444	-6.45817	0.000391228	0.181583	17689335	17689399	65
1106	chr7	16459644	16461799	2156	*	217	21.2026	-0.277304	-6.45726	0.000391228	0.181583	34042270	34042486	217
1107	chr17	78827500	78827764	265	*	24	3.73519	0.600593	6.45481	0.000391228	0.181583	15963935	15963958	24
1108	chr3	131080391	131081090	700	*	91	10.517	-0.421746	-6.45471	0.000391228	0.181583	23318730	23318820	91
1109	chr5	144996268	145000048	3781	*	69	5.93081	-0.258725	-6.4544	0.000391228	0.181583	30947642	30947710	69
1110	chr8	71696768	71698261	1494	*	5	0.479361	0.95113	6.45433	0.000391228	0.181583	37007342	37007346	5
1111	chr2	222049363	222054573	5211	*	60	8.21685	-0.368858	-6.454	0.000391228	0.181583	6032097	6032156	60
1112	chr17	42431039	42431781	743	*	131	9.47233	-0.337183	-6.4534	0.000391228	0.181583	15252067	15252197	131
1113	chrX	40026216	40027460	1245	*	110	11.864	-0.41937	-6.45326	0.000391228	0.181583	24905312	24905421	110
1114	chr2	42117541	42118835	1295	*	14	3.73846	-0.645467	-6.45083	0.000394763	0.181583	3932024	3932037	14
1115	chr8	108411041	108414110	3070	*	60	9.38286	-0.445565	-6.45059	0.000394763	0.181583	37469437	37469496	60
1116	chr4	161806990	161807400	411	*	14	3.5007	-0.716058	-6.44982	0.000394763	0.181583	28551152	28551165	14
1117	chr16	25489773	25492292	2520	*	25	5.24728	-0.703587	-6.44901	0.000394763	0.181583	13352125	13352149	25
1118	chr3	64925382	64928514	3133	*	61	8.75035	-0.423292	-6.44863	0.000394763	0.181583	22644666	22644726	61
1119	chr12	62204368	62209272	4905	*	40	5.37632	0.421486	6.44823	0.000394763	0.181583	8030632	8030671	40
1120	chr2	56757991	56764594	6604	*	46	8.07168	-0.539213	-6.44729	0.000394763	0.181583	4123499	4123544	46
1121	chr10	20825964	20827035	1072	*	16	5.70218	-0.959929	-6.44536	0.000395941	0.181583	40162760	40162775	16
1122	chr2	52482400	52485583	3184	*	29	4.01333	-0.483985	-6.44366	0.000395941	0.181583	4072820	4072848	29
1123	chr14	24020074	24020103	30	*	5	0.289384	0.917892	6.44025	0.000395941	0.181583	10330203	10330207	5
1124	chr5	9993528	9994147	620	*	5	0.37301	0.446238	6.43994	0.000395941	0.181583	29143603	29143607	5
1125	chr2	99332509	99335567	3059	*	55	7.46173	-0.403092	-6.43964	0.000395941	0.181583	4608892	4608946	55
1126	chr7	28996856	28998312	1457	*	228	23.4255	-0.269093	-6.43871	0.000395941	0.181583	34202737	34202964	228
1127	chr14	85093898	85099128	5231	*	33	5.98187	-0.69015	-6.43774	0.00039712	0.181583	11076450	11076482	33
1128	chr5	17601042	17602725	1684	*	50	5.84849	-0.381326	-6.43544	0.00039712	0.181583	29270369	29270418	50
1129	chr13	33928027	33928477	451	*	5	0.558921	-0.613399	-6.435	0.00039712	0.181583	9338247	9338251	5
1130	chr19	38345453	38346081	629	*	87	8.00922	-0.365503	-6.43471	0.00039712	0.181583	18059991	18060077	87
1131	chr8	6135637	6136734	1098	*	20	4.03363	-0.639135	-6.43413	0.00039712	0.181583	36094012	36094031	20
1132	chr9	40527176	40527688	513	*	5	0.776734	-0.534521	-6.43164	0.00039712	0.181583	38570399	38570403	5
1133	chr1	90818111	90819008	898	*	16	3.29636	-0.581328	-6.431	0.00039712	0.181583	1573707	1573722	16
1134	chr3	89233209	89237400	4192	*	26	5.90256	-0.677668	-6.43011	0.00039712	0.181583	22890381	22890406	26
1135	chr9	120694436	120704385	9950	*	86	11.035	-0.390273	-6.42892	0.00039712	0.181583	39268894	39268979	86
1136	chr2	115761638	115761814	177	*	5	0.641148	0.847648	6.42845	0.00039712	0.181583	4841208	4841212	5
1137	chr3	64253679	64253866	188	*	17	1.46433	0.595115	6.42819	0.00039712	0.181583	22636302	22636318	17
1138	chr5	98175033	98175510	478	*	64	6.03648	-0.292796	-6.42721	0.00039712	0.181583	30262810	30262873	64
1139	chr22	17901466	17902900	1435	*	25	4.51952	-0.614584	-6.42436	0.000398298	0.181779	23621394	23621418	25
1140	chr1	20537335	20537847	513	*	18	2.50219	0.569151	6.42375	0.000398298	0.181779	536128	536145	18
1141	chr3	133611612	133612912	1301	*	17	2.24443	-0.530242	-6.42171	0.000399476	0.181779	23345397	23345413	17
1142	chrX	31681569	31682373	805	*	12	3.08324	0.616323	6.42153	0.000399476	0.181779	24816667	24816678	12
1143	chr14	74034871	74035743	873	*	29	5.87964	-0.580373	-6.42004	0.000400655	0.181779	10923103	10923131	29
1144	chrX	30062783	30063574	792	*	14	2.76295	-0.699248	-6.41895	0.000401833	0.181779	24796253	24796266	14
1145	chr8	72891004	72891477	474	*	12	2.03421	-0.608692	-6.41864	0.000401833	0.181779	37020789	37020800	12
1146	chr6	168741456	168743012	1557	*	51	9.93542	-0.551794	-6.41834	0.000401833	0.181779	33661270	33661320	51
1147	chr18	22010311	22010495	185	*	5	0.385243	-0.594238	-6.41557	0.000403012	0.181779	16368846	16368850	5
1148	chr5	76134450	76134686	237	*	5	0.420251	0.498457	6.41482	0.000403012	0.181779	29973752	29973756	5
1149	chr1	110653206	110655780	2575	*	66	7.43794	-0.369768	-6.41477	0.000403012	0.181779	1774564	1774629	66
1150	chr5	71590065	71592454	2390	*	26	1.83639	-0.297509	-6.41305	0.00040419	0.181779	29898312	29898337	26
1151	chr3	89448007	89450712	2706	*	51	5.53037	-0.375033	-6.4125	0.000405368	0.181779	22892124	22892174	51
1152	chr22	25369995	25370146	152	*	5	0.309946	1.06952	6.41095	0.000406547	0.181779	23791204	23791208	5
1153	chr10	81985825	81987517	1693	*	39	4.60351	-0.386702	-6.41016	0.000406547	0.181779	40912569	40912607	39
1154	chr10	34327121	34327594	474	*	9	1.23891	-0.65856	-6.40959	0.000406547	0.181779	40360565	40360573	9
1155	chr3	88667388	88672484	5097	*	48	8.3358	-0.570772	-6.40878	0.000407725	0.181779	22886185	22886232	48
1156	chr9	84457327	84457455	129	*	12	1.55464	-0.663779	-6.40871	0.000407725	0.181779	38759939	38759950	12
1157	chr2	217060528	217060696	169	*	7	0.984003	-0.598436	-6.40852	0.000407725	0.181779	5950884	5950890	7
1158	chr8	86971540	86972324	785	*	11	1.85783	-0.533517	-6.40851	0.000407725	0.181779	37182826	37182836	11
1159	chr20	18724832	18725448	617	*	27	1.61738	-0.322719	-6.40815	0.000407725	0.181779	18937779	18937805	27
1160	chr5	143978230	143978859	630	*	57	5.7689	-0.371141	-6.40776	0.000407725	0.181779	30937957	30938013	57
1161	chr9	36835590	36837829	2240	*	78	7.31193	-0.33878	-6.40667	0.000407725	0.181779	38529812	38529889	78
1162	chr6	165168061	165169501	1441	*	32	5.68909	-0.47393	-6.40492	0.000408903	0.181779	33585073	33585104	32
1163	chr15	25902294	25903204	911	*	36	3.65838	-0.445977	-6.40457	0.000410082	0.181779	11589240	11589275	36
1164	chr14	87240811	87248896	8086	*	56	9.3085	-0.424348	-6.4045	0.000410082	0.181779	11095295	11095350	56
1165	chrX	18197520	18197743	224	*	6	0.917506	0.543547	6.40301	0.00041126	0.181779	24648772	24648777	6
1166	chr1	35072970	35073070	101	*	5	0.662483	0.995179	6.40239	0.00041126	0.181779	854860	854864	5
1167	chr21	38069638	38070398	761	*	118	17.435	-0.363823	-6.40023	0.000413617	0.181779	23340494	23340611	118
1168	chr12	67308744	67309839	1096	*	15	3.61729	0.618079	6.40018	0.000413617	0.181779	8090758	8090772	15
1169	chr14	76880748	76881116	369	*	13	2.66356	-0.76126	-6.39998	0.000413617	0.181779	10980132	10980144	13
1170	chr4	40910157	40910818	662	*	37	6.87305	-0.536136	-6.39727	0.000413617	0.181779	27438553	27438589	37
1171	chr11	128555225	128557345	2121	*	168	13.7713	-0.242254	-6.39554	0.000413617	0.181779	7087964	7088131	168
1172	chr2	117956979	117956991	13	*	6	0.649656	1.0377	6.3954	0.000413617	0.181779	4860409	4860414	6
1173	chr20	35315792	35315885	94	*	6	0.310028	-0.464523	-6.39533	0.000413617	0.181779	19224348	19224353	6
1174	chr8	99664210	99664656	447	*	9	1.2708	-0.663261	-6.39506	0.000413617	0.181779	37346935	37346943	9
1175	chr4	75803113	75803805	693	*	5	0.282586	-0.841245	-6.39498	0.000413617	0.181779	27729704	27729708	5
1176	chr10	66964517	66965462	946	*	10	1.56425	-0.758848	-6.39467	0.000413617	0.181779	40671964	40671973	10
1177	chr5	96536776	96536932	157	*	9	0.742469	-0.419477	-6.39418	0.000413617	0.181779	30245359	30245367	9
1178	chr7	2571098	2571500	403	*	50	5.89619	-0.427238	-6.39377	0.000413617	0.181779	33826763	33826812	50
1179	chr21	28452538	28457731	5194	*	74	12.5669	-0.446127	-6.39302	0.000413617	0.181779	23190949	23191022	74
1180	chr5	174676192	174680997	4806	*	95	10.9209	-0.337604	-6.39165	0.000413617	0.181779	31446878	31446972	95
1181	chr16	60027723	60033140	5418	*	49	7.07546	-0.422444	-6.39144	0.000413617	0.181779	13748104	13748152	49
1182	chr5	178816209	178817563	1355	*	24	4.31249	-0.478037	-6.39112	0.000413617	0.181779	31573143	31573166	24
1183	chr3	45030431	45030653	223	*	6	0.394479	-0.647609	-6.39043	0.000413617	0.181779	22313162	22313167	6
1184	chrX	129043662	129044539	878	*	19	3.11379	0.479511	6.38891	0.000413617	0.181779	25771202	25771220	19
1185	chr4	181783707	181783753	47	*	6	0.323604	0.724598	6.3883	0.000414795	0.181836	28745143	28745148	6
1186	chr1	112084813	112084922	110	*	20	4.16207	0.747985	6.3882	0.000414795	0.181836	1794483	1794502	20
1187	chr2	38265333	38265919	587	*	57	7.06747	-0.482644	-6.38722	0.000414795	0.181836	3885962	3886018	57
1188	chr15	37172166	37173036	871	*	118	13.2905	-0.349544	-6.38497	0.000415974	0.182045	11751709	11751826	118
1189	chr5	174807361	174811087	3727	*	49	6.01633	-0.414207	-6.38327	0.000418331	0.182045	31448935	31448983	49
1190	chr3	66544192	66544761	570	*	6	0.806722	-0.79291	-6.3829	0.000419509	0.182045	22664784	22664789	6
1191	chr5	123282824	123283885	1062	*	18	2.96373	-0.551279	-6.38279	0.000419509	0.182045	30560736	30560753	18
1192	chr20	3202024	3203648	1625	*	84	5.27588	-0.276006	-6.38241	0.000419509	0.182045	18699855	18699938	84
1193	chr4	161864434	161876263	11830	*	85	11.3975	-0.409086	-6.38027	0.000420687	0.182045	28551636	28551720	85
1194	chr6	2247779	2249792	2014	*	37	2.9921	-0.318925	-6.37971	0.000420687	0.182045	31694238	31694274	37
1195	chr7	4200096	4200677	582	*	19	4.94305	-0.83735	-6.37823	0.000421866	0.182045	33867671	33867689	19
1196	chr2	75834188	75835107	920	*	25	5.03771	-0.645578	-6.37789	0.000421866	0.182045	4380763	4380787	25
1197	chr2	170712991	170713235	245	*	19	3.2891	-0.620195	-6.37786	0.000421866	0.182045	5449918	5449936	19
1198	chr4	176290573	176291076	504	*	19	3.09538	-0.566116	-6.37685	0.000421866	0.182045	28690478	28690496	19
1199	chr21	28570054	28570288	235	*	14	2.28538	-0.618243	-6.3763	0.000423044	0.182045	23192204	23192217	14
1200	chr6	19835229	19837217	1989	*	73	10.9727	-0.440334	-6.37605	0.000423044	0.182045	31984656	31984728	73
1201	chr9	90264535	90267918	3384	*	94	8.48518	-0.306999	-6.37534	0.000423044	0.182045	38834573	38834666	94
1202	chr4	110212272	110212415	144	*	5	0.668392	-0.810978	-6.37499	0.000423044	0.182045	28060565	28060569	5
1203	chr2	123911577	123915439	3863	*	28	6.34642	-0.633896	-6.37467	0.000423044	0.182045	4953587	4953614	28
1204	chr13	34056399	34057750	1352	*	7	0.806778	-0.696939	-6.37461	0.000423044	0.182045	9339817	9339823	7
1205	chr2	212842491	212842570	80	*	5	0.644297	-0.745962	-6.37197	0.000424223	0.182045	5910218	5910222	5
1206	chr12	130644579	130646234	1656	*	131	13.7799	-0.337807	-6.36997	0.000424223	0.182045	8994598	8994728	131
1207	chr19	31211117	31213003	1887	*	46	8.02757	-0.690651	-6.36994	0.000424223	0.182045	17899948	17899993	46
1208	chrX	103370906	103371407	502	*	7	1.29502	-0.662894	-6.3697	0.000424223	0.182045	25518772	25518778	7
1209	chr10	101174651	101175254	604	*	7	1.36133	-0.706197	-6.36959	0.000424223	0.182045	41156446	41156452	7
1210	chr4	103372956	103374998	2043	*	19	2.20317	-0.451249	-6.36859	0.000425401	0.182045	27999911	27999929	19
1211	chr14	100377289	100378778	1490	*	41	3.87621	-0.339383	-6.36796	0.000426579	0.182045	11326168	11326208	41
1212	chr1	90949609	90953488	3880	*	37	5.08443	-0.49014	-6.36735	0.000426579	0.182045	1574626	1574662	37
1213	chr9	124360377	124361175	799	*	109	13.2514	-0.391278	-6.3673	0.000426579	0.182045	39312361	39312469	109
1214	chr5	5386624	5391642	5019	*	91	10.0173	-0.302805	-6.36557	0.000426579	0.182045	29069592	29069682	91
1215	chr5	54179285	54180002	718	*	102	16.7966	-0.35635	-6.36549	0.000426579	0.182045	29679412	29679513	102
1216	chrX	102941768	102942281	514	*	35	3.61764	-0.360934	-6.36454	0.000426579	0.182045	25512741	25512775	35
1217	chr2	129996744	130000166	3423	*	45	5.61072	-0.473748	-6.36416	0.000426579	0.182045	5036853	5036897	45
1218	chr3	89562428	89567527	5100	*	35	3.28296	-0.382411	-6.36415	0.000426579	0.182045	22893058	22893092	35
1219	chr20	6692406	6692690	285	*	10	0.523333	-0.362524	-6.36366	0.000426579	0.182045	18772106	18772115	10
1220	chr9	90133239	90138359	5121	*	91	12.0394	-0.412383	-6.36362	0.000427758	0.182045	38832161	38832251	91
1221	chr18	14986537	14987650	1114	*	14	4.16204	-0.854632	-6.3627	0.000427758	0.182045	16304747	16304760	14
1222	chr5	14244176	14244362	187	*	5	0.405142	0.564132	6.36156	0.000430115	0.182045	29207811	29207815	5
1223	chr2	140610146	140614908	4763	*	48	5.21337	0.376483	6.36038	0.000430115	0.182045	5170568	5170615	48
1224	chr5	3820275	3825226	4952	*	160	11.875	0.22831	6.35967	0.000431293	0.182045	29042263	29042422	160
1225	chr14	56622543	56624020	1478	*	18	4.47045	-0.782697	-6.35886	0.000431293	0.182045	10683113	10683130	18
1226	chr7	98594656	98595380	725	*	23	2.29305	-0.398437	-6.35881	0.000431293	0.182045	35073464	35073486	23
1227	chr10	118500557	118501185	629	*	50	5.95519	-0.428499	-6.35811	0.000431293	0.182045	41410429	41410478	50
1228	chr7	147215897	147218880	2984	*	63	9.98093	-0.464091	-6.35793	0.000431293	0.182045	35685334	35685396	63
1229	chr5	74008895	74009410	516	*	14	1.07067	-0.393179	-6.3579	0.000431293	0.182045	29939068	29939081	14
1230	chr12	12610400	12610561	162	*	21	1.25159	-0.432978	-6.35774	0.000431293	0.182045	7433749	7433769	21
1231	chr4	111604048	111607109	3062	*	53	6.17845	-0.386972	-6.35704	0.00043365	0.182045	28079504	28079556	53
1232	chr18	77659189	77659736	548	*	89	5.81849	-0.316499	-6.35626	0.00043365	0.182045	17062243	17062331	89
1233	chr11	23940727	23950854	10128	*	81	12.9953	-0.452342	-6.35619	0.00043365	0.182045	5682287	5682367	81
1234	chr7	3952530	3954706	2177	*	75	12.1348	-0.525488	-6.35592	0.00043365	0.182045	33860303	33860377	75
1235	chrX	10582167	10582427	261	*	7	1.46043	-0.900705	-6.35582	0.00043365	0.182045	24559253	24559259	7
1236	chr16	85034437	85035031	595	*	19	3.06704	0.629847	6.35435	0.00043365	0.182045	14182053	14182071	19
1237	chr11	13334480	13334568	89	*	5	0.264035	-0.900431	-6.35398	0.00043365	0.182045	5560223	5560227	5
1238	chr9	22085588	22085715	128	*	12	0.895173	0.451459	6.35254	0.00043365	0.182045	38361690	38361701	12
1239	chr13	104317345	104326135	8791	*	124	11.5874	-0.29541	-6.3509	0.000434828	0.182045	10051168	10051291	124
1240	chr5	78562357	78563559	1203	*	6	0.747468	-0.508224	-6.35008	0.000436007	0.182045	30017350	30017355	6
1241	chr2	164809923	164810046	124	*	8	0.669046	-0.420841	-6.3492	0.000436007	0.182045	5392176	5392183	8
1242	chr8	57185103	57186808	1706	*	35	4.27334	-0.415054	-6.34799	0.000438363	0.182045	36808203	36808237	35
1243	chr3	38035392	38036103	712	*	66	12.8285	-0.48824	-6.34743	0.000438363	0.182045	22217438	22217503	66
1244	chr5	1060135	1060679	545	*	63	3.4571	-0.315133	-6.34612	0.000438363	0.182045	28949416	28949478	63
1245	chr3	53565353	53567966	2614	*	40	7.96796	-0.57397	-6.34571	0.000438363	0.182045	22497593	22497632	40
1246	chr18	6680689	6686301	5613	*	111	12.1684	-0.313894	-6.34461	0.000438363	0.182045	16160293	16160403	111
1247	chr2	16165926	16169519	3594	*	98	12.0291	-0.354152	-6.34451	0.000438363	0.182045	3568228	3568325	98
1248	chr5	5702112	5703349	1238	*	14	2.2253	-0.52261	-6.34352	0.000438363	0.182045	29075416	29075429	14
1249	chr15	60294490	60295663	1174	*	61	5.52925	-0.412571	-6.34123	0.000438363	0.182045	12074650	12074710	61
1250	chr5	178487248	178489510	2263	*	224	15.9781	-0.188174	-6.34054	0.000438363	0.182045	31560286	31560509	224
1251	chr5	35788336	35788740	405	*	11	0.848873	-0.453816	-6.33933	0.000438363	0.182045	29486547	29486557	11
1252	chr4	12225747	12226593	847	*	11	1.49739	-0.518077	-6.3391	0.000438363	0.182045	27128553	27128563	11
1253	chr10	22943005	22943749	745	*	10	0.939356	-0.405753	-6.3385	0.000438363	0.182045	40194946	40194955	10
1254	chr22	17751243	17756519	5277	*	190	14.0649	-0.252516	-6.33813	0.000439542	0.182244	23617463	23617652	190
1255	chr5	141082180	141082666	487	*	63	7.00555	-0.421088	-6.33806	0.000439542	0.182244	30887498	30887560	63
1256	chr17	29336111	29336451	341	*	43	5.2754	-0.450446	-6.33769	0.00044072	0.182587	14982001	14982043	43
1257	chr11	16949720	16952152	2433	*	46	3.47503	-0.290663	-6.33611	0.000441899	0.182793	5598297	5598342	46
1258	chr4	23894514	23898020	3507	*	25	5.51988	-0.626432	-6.33342	0.000443077	0.182793	27246571	27246595	25
1259	chr2	53109887	53111029	1143	*	17	2.46887	-0.436117	-6.33335	0.000443077	0.182793	4078031	4078047	17
1260	chr19	17156589	17157137	549	*	9	1.81941	-0.608547	-6.33286	0.000443077	0.182793	17675290	17675298	9
1261	chr9	20173639	20174311	673	*	6	1.25899	0.642235	6.33155	0.000444255	0.182793	38342280	38342285	6
1262	chr7	21341054	21352063	11010	*	89	9.83133	-0.363087	-6.33107	0.000444255	0.182793	34091230	34091318	89
1263	chr3	77462482	77466083	3602	*	48	9.20214	0.534814	6.32895	0.000444255	0.182793	22794124	22794171	48
1264	chr5	5800960	5803114	2155	*	54	8.90178	-0.47803	-6.32791	0.000445434	0.182793	29076875	29076928	54
1265	chr2	39187200	39187760	561	*	122	12.2006	-0.326818	-6.32722	0.000445434	0.182793	3902806	3902927	122
1266	chr11	125654278	125654341	64	*	5	0.463501	1.03848	6.32633	0.000445434	0.182793	7043825	7043829	5
1267	chr5	5619861	5621072	1212	*	35	5.28681	-0.498825	-6.32599	0.000445434	0.182793	29074107	29074141	35
1268	chr13	50167846	50168121	276	*	6	1.28508	-0.862242	-6.32537	0.000445434	0.182793	9527406	9527411	6
1269	chr7	40756844	40756904	61	*	5	0.311595	0.960594	6.32435	0.000446612	0.182894	34354326	34354330	5
1270	chr8	145698301	145700733	2433	*	237	13.8456	-0.210489	-6.32434	0.000446612	0.182894	38089300	38089536	237
1271	chr2	44285829	44286732	904	*	14	2.43488	-0.488663	-6.32204	0.000447791	0.182894	3970368	3970381	14
1272	chr5	109097132	109098379	1248	*	10	0.718142	-0.421867	-6.32047	0.000448969	0.182894	30384196	30384205	10
1273	chrX	51239497	51239884	388	*	60	8.86801	-0.533124	-6.32036	0.000448969	0.182894	25067059	25067118	60
1274	chr1	74985993	74986052	60	*	8	1.53283	-0.840202	-6.31969	0.000448969	0.182894	1422658	1422665	8
1275	chr20	58004971	58010225	5255	*	153	13.9574	-0.281357	-6.31944	0.000448969	0.182894	19734139	19734291	153
1276	chr8	136638784	136640468	1685	*	48	5.75015	0.347796	6.31927	0.000448969	0.182894	37845277	37845324	48
1277	chr4	124426193	124426809	617	*	34	3.76752	-0.597317	-6.319	0.000450147	0.182894	28194423	28194456	34
1278	chr1	68037805	68038174	370	*	15	1.91046	0.604388	6.31875	0.000451326	0.182894	1366120	1366134	15
1279	chr12	117295586	117298208	2623	*	72	9.60781	-0.389664	-6.31747	0.000452504	0.182894	8696292	8696363	72
1280	chr6	150397660	150398709	1050	*	10	1.49296	-0.584979	-6.31731	0.000452504	0.182894	33350268	33350277	10
1281	chr19	58834666	58834923	258	*	6	1.13131	-0.715698	-6.31649	0.000452504	0.182894	18617199	18617204	6
1282	chr11	1915565	1915704	140	*	8	0.784508	-0.585395	-6.31597	0.000452504	0.182894	5376675	5376682	8
1283	chr10	20387466	20393720	6255	*	61	10.288	-0.529053	-6.31524	0.000453683	0.182894	40158485	40158545	61
1284	chr1	57001344	57001817	474	*	10	2.10436	-0.611591	-6.31412	0.000453683	0.182894	1234275	1234284	10
1285	chr5	178856851	178858004	1154	*	52	7.46149	-0.494492	-6.3139	0.000453683	0.182894	31574353	31574404	52
1286	chr4	24214331	24220097	5767	*	108	15.0577	-0.483307	-6.31284	0.000453683	0.182894	27250219	27250326	108
1287	chr7	3918066	3919692	1627	*	49	7.12145	-0.550494	-6.31265	0.000453683	0.182894	33859387	33859435	49
1288	chr9	36853411	36857920	4510	*	132	14.4287	-0.31129	-6.31008	0.000458396	0.182894	38530216	38530347	132
1289	chr2	82907016	82910762	3747	*	45	7.36299	-0.416197	-6.30849	0.000458396	0.182894	4440520	4440564	45
1290	chr3	42727406	42728164	759	*	146	13.5617	-0.297068	-6.30712	0.000458396	0.182894	22279464	22279609	146
1291	chr18	15002094	15004460	2367	*	89	13.056	-0.469157	-6.30681	0.000458396	0.182894	16305381	16305469	89
1292	chr10	20659654	20661173	1520	*	32	6.57527	-0.539705	-6.30521	0.000458396	0.182894	40161118	40161149	32
1293	chr6	100911891	100913062	1172	*	155	10.4696	-0.252862	-6.30425	0.000459575	0.182894	32816600	32816754	155
1294	chr4	172032403	172037919	5517	*	65	7.88885	0.393688	6.30358	0.000459575	0.182894	28650056	28650120	65
1295	chr6	39941473	39945618	4146	*	56	7.13141	-0.423475	-6.30234	0.000460753	0.182894	32245274	32245329	56
1296	chr6	75888041	75889101	1061	*	8	1.15764	-0.55333	-6.30204	0.000460753	0.182894	32589470	32589477	8
1297	chr1	206763994	206764056	63	*	5	0.328272	0.649915	6.30116	0.000460753	0.182894	2693234	2693238	5
1298	chr3	88720874	88723617	2744	*	10	1.95113	-0.698495	-6.30113	0.000460753	0.182894	22886567	22886576	10
1299	chr3	25207556	25215061	7506	*	63	13.3532	-0.459232	-6.30061	0.000460753	0.182894	22078747	22078809	63
1300	chr4	149470814	149475634	4821	*	67	8.52463	-0.43205	-6.30037	0.000460753	0.182894	28425247	28425313	67
1301	chr19	8741059	8742259	1201	*	51	6.31853	-0.408665	-6.29915	0.000460753	0.182894	17427260	17427310	51
1302	chr1	226924509	226925324	816	*	57	7.0241	-0.501185	-6.29823	0.000460753	0.182894	2956923	2956979	57
1303	chr6	103385655	103387415	1761	*	9	2.10317	0.900625	6.2979	0.000460753	0.182894	32834710	32834718	9
1304	chr17	45358648	45358845	198	*	7	0.96565	-0.744948	-6.29781	0.000460753	0.182894	15291483	15291489	7
1305	chr5	5644138	5644769	632	*	19	3.10107	-0.479681	-6.29755	0.000461931	0.182894	29074461	29074479	19
1306	chr5	34490691	34490873	183	*	6	0.32897	-0.617882	-6.29715	0.000461931	0.182894	29467882	29467887	6
1307	chr8	108194048	108194852	805	*	18	4.17209	-0.681193	-6.29685	0.000461931	0.182894	37467296	37467313	18
1308	chr1	244624446	244624920	475	*	90	11.4453	-0.383445	-6.29682	0.000461931	0.182894	3243836	3243925	90
1309	chr5	144609381	144611160	1780	*	33	2.99566	-0.367433	-6.29636	0.000461931	0.182894	30943909	30943941	33
1310	chr4	38462973	38463575	603	*	22	2.7494	-0.499822	-6.29626	0.000461931	0.182894	27392525	27392546	22
1311	chr12	54337929	54343725	5797	*	177	17.5568	-0.289311	-6.29542	0.000461931	0.182894	7924210	7924386	177
1312	chr2	129589748	129591455	1708	*	39	5.54763	-0.405221	-6.29458	0.00046311	0.182894	5032020	5032058	39
1313	chr6	168579128	168583115	3988	*	165	18.0837	-0.28845	-6.29376	0.00046311	0.182894	33655930	33656094	165
1314	chr13	36785294	36786387	1094	*	18	3.7283	-0.620798	-6.2936	0.000464288	0.182894	9367594	9367611	18
1315	chrX	133912840	133913159	320	*	30	4.64911	0.600304	6.29244	0.000464288	0.182894	25832130	25832159	30
1316	chr3	124932946	124933278	333	*	13	2.2281	-0.684074	-6.29132	0.000464288	0.182894	23203210	23203222	13
1317	chr19	15357970	15358284	315	*	5	0.317902	-0.910145	-6.29068	0.000464288	0.182894	17625087	17625091	5
1318	chrX	121404324	121404971	648	*	27	7.27986	-0.589514	-6.29021	0.000464288	0.182894	25701600	25701626	27
1319	chr7	68599288	68599324	37	*	5	0.555332	0.867344	6.28964	0.000464288	0.182894	34706127	34706131	5
1320	chr3	65118357	65123712	5356	*	45	8.78557	-0.543168	-6.28952	0.000464288	0.182894	22646597	22646641	45
1321	chr17	14294000	14294032	33	*	5	0.287549	-0.60155	-6.28879	0.000466645	0.182894	14740459	14740463	5
1322	chr17	26732272	26734011	1740	*	139	8.97273	-0.321473	-6.28827	0.000466645	0.182894	14925597	14925735	139
1323	chr10	20509718	20510269	552	*	21	4.80562	-0.629558	-6.28747	0.000467823	0.182894	40159609	40159629	21
1324	chr1	90687644	90689711	2068	*	19	3.29824	-0.616106	-6.28692	0.000467823	0.182894	1572544	1572562	19
1325	chr9	127014341	127014850	510	*	19	3.16967	0.391069	6.28628	0.000467823	0.182894	39360482	39360500	19
1326	chr9	108408889	108409227	339	*	6	0.529455	-0.534094	-6.2858	0.000467823	0.182894	39109074	39109079	6
1327	chr8	141109130	141109825	696	*	90	14.1425	0.254134	6.28434	0.000467823	0.182894	37916633	37916722	90
1328	chr5	140953681	140954457	777	*	8	2.52247	-0.784516	-6.284	0.000467823	0.182894	30884105	30884112	8
1329	chr5	101627356	101627595	240	*	8	0.516768	-0.462689	-6.28396	0.000467823	0.182894	30300356	30300363	8
1330	chr12	95980690	95981631	942	*	13	2.30881	-0.629167	-6.28382	0.000467823	0.182894	8359752	8359764	13
1331	chr9	123924465	123926204	1740	*	9	1.05649	-0.523907	-6.28317	0.000467823	0.182894	39304399	39304407	9
1332	chr2	161713054	161713224	171	*	19	1.04398	-0.616718	-6.28138	0.000469002	0.18308	5365303	5365321	19
1333	chr14	26552141	26552166	26	*	5	0.345632	-0.900255	-6.28123	0.000469002	0.18308	10362176	10362180	5
1334	chr5	175857404	175857901	498	*	6	0.526216	-0.598902	-6.28046	0.000471358	0.183359	31473326	31473331	6
1335	chr8	91202663	91203180	518	*	14	1.84552	-0.528602	-6.28035	0.000471358	0.183359	37226798	37226811	14
1336	chr9	115821949	115822593	645	*	106	6.87086	-0.157562	-6.28027	0.000472537	0.183359	39206344	39206449	106
1337	chr8	102551609	102551691	83	*	5	0.322466	-0.799585	-6.27977	0.000472537	0.183359	37393624	37393628	5
1338	chr6	136501040	136502348	1309	*	6	0.619795	-0.717821	-6.27948	0.000472537	0.183359	33182863	33182868	6
1339	chr16	79359743	79360536	794	*	9	1.71493	-0.736981	-6.27942	0.000472537	0.183359	14066759	14066767	9
1340	chr6	169062492	169065988	3497	*	75	7.76365	-0.313373	-6.27854	0.000472537	0.183359	33670842	33670916	75
1341	chr1	150806850	150807114	265	*	5	0.378984	-0.507501	-6.278	0.000472537	0.183359	1984757	1984761	5
1342	chr13	53420246	53422005	1760	*	407	24.952	-0.188874	-6.27669	0.000474894	0.183563	9575576	9575982	407
1343	chr12	49065048	49065444	397	*	10	1.3126	-0.603988	-6.27661	0.000474894	0.183563	7808064	7808073	10
1344	chr22	20295351	20296217	867	*	38	3.45788	-0.362134	-6.27623	0.000474894	0.183563	23688703	23688740	38
1345	chr14	84999048	85005347	6300	*	56	9.05407	-0.524866	-6.27513	0.00047725	0.183563	11075703	11075758	56
1346	chr6	168100738	168103096	2359	*	71	8.75096	-0.346611	-6.27479	0.00047725	0.183563	33642728	33642798	71
1347	chr14	90140343	90141054	712	*	11	2.30809	0.831483	6.27342	0.00047725	0.183563	11132909	11132919	11
1348	chr16	88308519	88310042	1524	*	77	5.97658	-0.340438	-6.27311	0.00047725	0.183563	14297204	14297280	77
1349	chr1	240373128	240375465	2338	*	33	3.33878	-0.548888	-6.27191	0.00047725	0.183563	3180810	3180842	33
1350	chr7	149822735	149823946	1212	*	30	7.1146	-0.60335	-6.27184	0.00047725	0.183563	35736141	35736170	30
1351	chr2	100029278	100030308	1031	*	8	0.920518	-0.651676	-6.27032	0.00047725	0.183563	4620056	4620063	8
1352	chr8	82471530	82472134	605	*	12	1.46854	-0.499863	-6.26821	0.000478429	0.183563	37138600	37138611	12
1353	chr15	36620303	36621249	947	*	53	4.72706	-0.365711	-6.26809	0.000478429	0.183563	11745810	11745862	53
1354	chr16	64609909	64611229	1321	*	23	6.52755	0.687024	6.26807	0.000478429	0.183563	13789407	13789429	23
1355	chr7	37146933	37153807	6875	*	88	10.9729	-0.379891	-6.26806	0.000478429	0.183563	34309568	34309655	88
1356	chr7	57058047	57058350	304	*	7	0.657885	0.58488	6.26546	0.000479607	0.183563	34582329	34582335	7
1357	chr17	2353543	2354326	784	*	8	1.07056	-0.648019	-6.26522	0.000479607	0.183563	14464315	14464322	8
1358	chr5	102940655	102940868	214	*	5	0.342351	-0.44325	-6.26334	0.000480786	0.183563	30315168	30315172	5
1359	chr9	129243245	129245089	1845	*	117	11.0755	-0.2841	-6.26304	0.000480786	0.183563	39407125	39407241	117
1360	chr5	5295929	5299222	3294	*	91	8.54682	-0.29048	-6.26279	0.000481964	0.183563	29067288	29067378	91
1361	chr2	61030044	61030507	464	*	18	1.00864	-0.320321	-6.26248	0.000481964	0.183563	4163549	4163566	18
1362	chr5	5184695	5185446	752	*	24	6.02171	-0.600468	-6.26245	0.000481964	0.183563	29065000	29065023	24
1363	chr11	110317638	110317935	298	*	10	0.802871	-0.569158	-6.26167	0.000483142	0.183563	6792775	6792784	10
1364	chr1	119548804	119549611	808	*	109	10.0713	-0.377864	-6.26165	0.000484321	0.183563	1890835	1890943	109
1365	chr2	176967537	176968386	850	*	24	4.80848	-0.603236	-6.25977	0.000486678	0.183563	5536337	5536360	24
1366	chr16	68118290	68118760	471	*	62	6.9204	-0.514578	-6.25923	0.000486678	0.183563	13857308	13857369	62
1367	chr11	23761224	23769148	7925	*	58	8.63929	-0.401668	-6.25746	0.000487856	0.183563	5681052	5681109	58
1368	chr12	54353217	54355869	2653	*	186	16.3432	-0.258119	-6.25648	0.000487856	0.183563	7924957	7925142	186
1369	chr3	20881512	20883314	1803	*	17	2.74076	0.532465	6.25545	0.000489034	0.183563	22036317	22036333	17
1370	chr10	8361357	8367052	5696	*	53	6.82042	-0.425011	-6.2551	0.000489034	0.183563	39972025	39972077	53
1371	chrX	69814763	69815231	469	*	16	3.34668	-0.563839	-6.25468	0.000489034	0.183563	25226686	25226701	16
1372	chr14	85141244	85143937	2694	*	26	5.13513	-0.650185	-6.25293	0.000489034	0.183563	11076758	11076783	26
1373	chr20	13530586	13531177	592	*	5	0.429365	-0.579369	-6.25226	0.000489034	0.183563	18856954	18856958	5
1374	chr19	9383088	9383730	643	*	7	1.01579	-0.715105	-6.25176	0.000489034	0.183563	17439621	17439627	7
1375	chr5	123049995	123051967	1973	*	20	2.48208	-0.43602	-6.25043	0.000490213	0.183563	30558329	30558348	20
1376	chr2	91754192	91754577	386	*	7	1.42873	-0.810108	-6.25039	0.000490213	0.183563	4533676	4533682	7
1377	chrX	33562812	33562819	8	*	6	0.431535	-0.57348	-6.25032	0.000490213	0.183563	24836693	24836698	6
1378	chr7	47613600	47613693	94	*	10	0.539218	-0.589557	-6.25001	0.000490213	0.183563	34456710	34456719	10
1379	chrX	53111503	53112441	939	*	57	9.70787	-0.356561	-6.24943	0.000491391	0.183563	25081453	25081509	57
1380	chr17	10037472	10039303	1832	*	63	13.7435	-0.561667	-6.24853	0.000491391	0.183563	14672319	14672381	63
1381	chr4	159133955	159134410	456	*	7	0.700074	-0.981372	-6.24769	0.000491391	0.183563	28524888	28524894	7
1382	chr5	124348847	124351831	2985	*	41	4.69696	-0.267221	-6.24757	0.000491391	0.183563	30576302	30576342	41
1383	chr8	101118021	101118607	587	*	140	12.3903	-0.321693	-6.24427	0.000494926	0.183563	37365909	37366048	140
1384	chr6	169131769	169137698	5930	*	87	12.1505	-0.397948	-6.24385	0.000494926	0.183563	33672604	33672690	87
1385	chr7	3875790	3879115	3326	*	59	9.3372	-0.549995	-6.24346	0.000494926	0.183563	33858595	33858653	59
1386	chr4	27864978	27865684	707	*	12	1.93314	-0.658226	-6.24308	0.000494926	0.183563	27302291	27302302	12
1387	chr8	29209835	29210728	894	*	67	10.8008	-0.540178	-6.24281	0.000494926	0.183563	36450891	36450957	67
1388	chr1	83834897	83838254	3358	*	35	4.13116	-0.466691	-6.24199	0.000496105	0.183563	1499937	1499971	35
1389	chr5	140261645	140262615	971	*	109	8.05868	-0.206749	-6.24142	0.000497283	0.183563	30863006	30863114	109
1390	chr1	101526361	101527093	733	*	7	0.665797	-0.471253	-6.24087	0.000497283	0.183563	1689818	1689824	7
1391	chr5	19713110	19718079	4970	*	56	5.36183	-0.33636	-6.24026	0.00049964	0.183563	29293204	29293259	56
1392	chrX	135220109	135220339	231	*	24	4.01507	0.527999	6.23988	0.00049964	0.183563	25850024	25850047	24
1393	chr5	174716379	174717967	1589	*	42	5.62175	-0.45252	-6.23935	0.000500818	0.183563	31447440	31447481	42
1394	chr8	31497644	31498171	528	*	106	10.9507	-0.348494	-6.23931	0.000500818	0.183563	36483843	36483948	106
1395	chr19	20237271	20241049	3779	*	38	9.34597	0.749961	6.2391	0.000500818	0.183563	17782182	17782219	38
1396	chr12	61936957	61941608	4652	*	29	4.82928	0.494209	6.23795	0.000501997	0.183563	8028922	8028950	29
1397	chr14	84753567	84755705	2139	*	34	6.70703	-0.655615	-6.23753	0.000503175	0.183563	11073623	11073656	34
1398	chr5	178897325	178898283	959	*	46	5.85708	-0.358712	-6.23713	0.000503175	0.183563	31575834	31575879	46
1399	chr7	70580788	70580813	26	*	8	0.70851	0.755471	6.23682	0.000504354	0.183563	34736558	34736565	8
1400	chr14	87251620	87258779	7160	*	59	8.53244	-0.363416	-6.23571	0.000504354	0.183563	11095360	11095418	59
1401	chr3	134360555	134361097	543	*	7	0.49113	-0.45446	-6.23481	0.000504354	0.183563	23356769	23356775	7
1402	chr22	37724445	37726797	2353	*	39	5.82394	-0.47276	-6.23356	0.00050671	0.183563	24037090	24037128	39
1403	chr5	3462098	3466751	4654	*	64	6.64843	0.25973	6.233	0.00050671	0.183563	29033644	29033707	64
1404	chr12	98318563	98320334	1772	*	21	7.60835	-0.859991	-6.23129	0.00050671	0.183563	8388049	8388069	21
1405	chr2	74668861	74669489	629	*	106	8.36684	-0.322909	-6.23096	0.000507889	0.183563	4362571	4362676	106
1406	chrX	130929409	130929950	542	*	39	3.39046	-0.402623	-6.23032	0.000507889	0.183563	25796157	25796195	39
1407	chr16	29259777	29260858	1082	*	56	3.76285	-0.260832	-6.23018	0.000507889	0.183563	13420967	13421022	56
1408	chr3	181437563	181438506	944	*	33	7.47163	-0.606145	-6.23004	0.000507889	0.183563	23842552	23842584	33
1409	chr6	100906250	100911125	4876	*	173	16.6918	-0.270731	-6.22997	0.000507889	0.183563	32816387	32816559	173
1410	chr2	51853919	51856651	2733	*	29	4.62774	-0.499274	-6.22967	0.000507889	0.183563	4068307	4068335	29
1411	chr1	80295284	80297043	1760	*	10	2.3684	-0.784812	-6.22955	0.000507889	0.183563	1471495	1471504	10
1412	chr7	27213815	27215671	1857	*	140	8.65598	-0.27602	-6.22827	0.000510246	0.183563	34175970	34176109	140
1413	chr1	95415639	95415882	244	*	6	2.07457	0.93945	6.2277	0.000510246	0.183563	1635671	1635676	6
1414	chr3	65009946	65011132	1187	*	35	5.20739	-0.516761	-6.22756	0.000510246	0.183563	22645514	22645548	35
1415	chr8	72511754	72512939	1186	*	20	3.15548	-0.467942	-6.22729	0.000510246	0.183563	37016160	37016179	20
1416	chr2	100133605	100133973	369	*	16	1.86231	-0.558171	-6.22712	0.000510246	0.183563	4621724	4621739	16
1417	chr10	7887346	7887707	362	*	8	0.506365	-0.390107	-6.22699	0.000510246	0.183563	39963213	39963220	8
1418	chr7	132400433	132400704	272	*	7	1.48824	0.832773	6.22695	0.000510246	0.183563	35497272	35497278	7
1419	chrX	73476189	73476483	295	*	8	1.18906	-0.547712	-6.22634	0.000511424	0.183563	25273559	25273566	8
1420	chr21	19506437	19506901	465	*	7	0.963159	0.6491	6.22628	0.000511424	0.183563	23105125	23105131	7
1421	chr1	227983725	227983849	125	*	5	0.930919	-0.674273	-6.22454	0.000512602	0.183563	2974031	2974035	5
1422	chr18	46533596	46533884	289	*	13	1.22681	-0.529509	-6.22451	0.000512602	0.183563	16630928	16630940	13
1423	chr15	63672696	63673421	726	*	32	5.35732	-0.533827	-6.22156	0.000516138	0.183563	12126626	12126657	32
1424	chr19	56988666	56989627	962	*	177	10.5898	-0.266234	-6.22148	0.000516138	0.183563	18572512	18572688	177
1425	chr17	27983048	27983221	174	*	6	0.462952	-0.481249	-6.22067	0.000516138	0.183563	14957291	14957296	6
1426	chr3	89112378	89122407	10030	*	88	13.2902	-0.505986	-6.22059	0.000516138	0.183563	22889328	22889415	88
1427	chr8	108472243	108478912	6670	*	65	9.34033	-0.398403	-6.22028	0.000516138	0.183563	37470114	37470178	65
1428	chr13	58207469	58208545	1077	*	171	12.8479	-0.243007	-6.21978	0.000516138	0.183563	9612279	9612449	171
1429	chr4	135571486	135572392	907	*	13	2.88408	0.75912	6.21974	0.000516138	0.183563	28286515	28286527	13
1430	chr6	166422376	166422854	479	*	55	3.743	-0.405708	-6.21954	0.000516138	0.183563	33603888	33603942	55
1431	chr11	134020302	134020392	91	*	5	0.304842	-1.01377	-6.21944	0.000516138	0.183563	7182682	7182686	5
1432	chr19	55401611	55403008	1398	*	34	7.10558	-0.59346	-6.2174	0.000516138	0.183563	18522754	18522787	34
1433	chr1	220142138	220143309	1172	*	7	0.827699	-0.647887	-6.21716	0.000516138	0.183563	2856334	2856340	7
1434	chr4	111540746	111543114	2369	*	183	19.0015	-0.305223	-6.21709	0.000516138	0.183563	28077815	28077997	183
1435	chr6	157519990	157520060	71	*	11	2.0727	-0.696979	-6.21595	0.000516138	0.183563	33453864	33453874	11
1436	chr9	90626133	90626774	642	*	5	0.501807	-1.33206	-6.21532	0.000516138	0.183563	38841059	38841063	5
1437	chr6	41515698	41516378	681	*	84	7.96156	-0.407188	-6.21491	0.000516138	0.183563	32266537	32266620	84
1438	chr7	24634256	24634863	608	*	5	0.272213	-0.688372	-6.21435	0.000516138	0.183563	34135985	34135989	5
1439	chr9	1373270	1378640	5371	*	41	5.63461	-0.472977	-6.21405	0.000516138	0.183563	38136946	38136986	41
1440	chr8	40205360	40207176	1817	*	67	8.86291	-0.415611	-6.21259	0.000518494	0.183563	36589687	36589753	67
1441	chr1	110754424	110755374	951	*	107	9.78922	-0.354346	-6.21221	0.000518494	0.183563	1776883	1776989	107
1442	chr12	119061585	119061676	92	*	5	0.940111	0.705113	6.21195	0.000518494	0.183563	8732280	8732284	5
1443	chrX	53711039	53711457	419	*	72	7.53081	0.204925	6.2103	0.000518494	0.183563	25092989	25093060	72
1444	chr9	138331319	138333143	1825	*	72	6.95707	-0.37668	-6.21021	0.000518494	0.183563	39684659	39684730	72
1445	chr1	240606280	240611613	5334	*	88	12.4558	-0.475249	-6.21008	0.000518494	0.183563	3183689	3183776	88
1446	chr5	177778290	177779171	882	*	46	4.93686	-0.340844	-6.20992	0.000519673	0.183563	31536850	31536895	46
1447	chr14	84125528	84127608	2081	*	15	2.18243	-0.663694	-6.20951	0.000519673	0.183563	11068430	11068444	15
1448	chr4	41488956	41489381	426	*	19	3.63496	-0.675768	-6.20929	0.000519673	0.183563	27447662	27447680	19
1449	chr5	67497678	67498146	469	*	8	0.551748	0.649605	6.20921	0.000519673	0.183563	29855143	29855150	8
1450	chr18	14973298	14973870	573	*	18	5.53397	-0.829097	-6.20914	0.000519673	0.183563	16304506	16304523	18
1451	chr15	65174409	65175012	604	*	17	2.67928	-0.624286	-6.20892	0.000519673	0.183563	12154461	12154477	17
1452	chr6	140246824	140246918	95	*	6	0.33294	-0.466696	-6.20888	0.000519673	0.183563	33236470	33236475	6
1453	chr18	68839838	68840869	1032	*	11	3.0091	-0.855953	-6.20731	0.00052203	0.183563	16889096	16889106	11
1454	chrX	146608813	146613804	4992	*	54	6.71516	-0.47303	-6.20707	0.000523208	0.183563	25965819	25965872	54
1455	chr21	38072981	38073536	556	*	90	8.39188	-0.338381	-6.20634	0.000523208	0.183563	23340886	23340975	90
1456	chrX	40122371	40125321	2951	*	112	10.5731	-0.322587	-6.20615	0.000523208	0.183563	24908439	24908550	112
1457	chr8	59360549	59361025	477	*	15	0.99155	-0.381893	-6.20581	0.000523208	0.183563	36838112	36838126	15
1458	chr16	60063273	60068243	4971	*	37	7.30577	-0.568373	-6.20521	0.000523208	0.183563	13748347	13748383	37
1459	chr1	113118152	113118797	646	*	14	2.33433	-0.730649	-6.20501	0.000523208	0.183563	1808464	1808477	14
1460	chr1	72531914	72532532	619	*	20	3.9216	-0.695112	-6.20494	0.000523208	0.183563	1406096	1406115	20
1461	chr2	57439615	57440484	870	*	5	0.975406	-0.676664	-6.20416	0.000525565	0.183563	4127943	4127947	5
1462	chr4	163102079	163105331	3253	*	21	4.12638	-0.593831	-6.20272	0.000525565	0.183563	28561147	28561167	21
1463	chr6	158243434	158243915	482	*	53	4.70448	-0.351261	-6.20231	0.000525565	0.183563	33467709	33467761	53
1464	chr4	7402241	7403153	913	*	5	0.72829	-0.635949	-6.2006	0.000525565	0.183563	27037458	27037462	5
1465	chr4	138689616	138690656	1041	*	16	2.36487	-0.568395	-6.20027	0.000526743	0.183563	28309126	28309141	16
1466	chr1	198116106	198116197	92	*	5	0.275962	-0.526922	-6.19902	0.000527922	0.183563	2555687	2555691	5
1467	chr8	73115802	73116351	550	*	8	1.69348	0.745438	6.19719	0.0005291	0.183563	37023354	37023361	8
1468	chrX	64626762	64627589	828	*	130	16.6671	-0.362746	-6.19603	0.0005291	0.183563	25172918	25173047	130
1469	chr7	98514259	98514636	378	*	11	0.980222	-0.459005	-6.19555	0.0005291	0.183563	35071012	35071022	11
1470	chr5	90575272	90575672	401	*	33	2.03478	-0.384005	-6.19503	0.0005291	0.183563	30169803	30169835	33
1471	chr5	144043020	144046113	3094	*	46	3.38516	-0.282224	-6.1939	0.0005291	0.183563	30938704	30938749	46
1472	chr5	72447324	72447897	574	*	12	1.17842	-0.423307	-6.19373	0.0005291	0.183563	29912627	29912638	12
1473	chr5	109207573	109208197	625	*	12	0.714384	-0.322648	-6.19265	0.000530278	0.183563	30385469	30385480	12
1474	chr11	118536114	118536343	230	*	23	1.91461	-0.45742	-6.19248	0.000530278	0.183563	6919288	6919310	23
1475	chr21	28404513	28416453	11941	*	101	14.5055	-0.350227	-6.19161	0.000530278	0.183563	23190580	23190680	101
1476	chr7	90511159	90511328	170	*	6	0.348071	-0.695773	-6.19151	0.000530278	0.183563	34974475	34974480	6
1477	chr1	239961241	239966487	5247	*	55	7.77426	-0.391089	-6.19149	0.000530278	0.183563	3173953	3174007	55
1478	chr9	81766893	81769908	3016	*	49	8.03831	-0.404206	-6.19143	0.000530278	0.183563	38731415	38731463	49
1479	chr7	3873262	3874418	1157	*	42	6.34704	-0.571152	-6.19127	0.000530278	0.183563	33858535	33858576	42
1480	chr13	110677677	110678372	696	*	10	0.944432	-0.481917	-6.18972	0.000531457	0.183563	10128626	10128635	10
1481	chr4	23902786	23906206	3421	*	56	9.6239	-0.533236	-6.18836	0.00053617	0.183563	27246660	27246715	56
1482	chrX	147582388	147583028	641	*	107	12.4875	-0.283994	-6.18746	0.000537349	0.183563	25974477	25974583	107
1483	chr19	33539618	33540212	595	*	17	3.68941	0.661013	6.18739	0.000537349	0.183563	17942829	17942845	17
1484	chr10	29327784	29328746	963	*	16	3.66491	-0.647127	-6.18738	0.000537349	0.183563	40285822	40285837	16
1485	chr3	77737122	77737993	872	*	6	1.45125	0.834229	6.18717	0.000537349	0.183563	22796679	22796684	6
1486	chr11	94276724	94277137	414	*	53	4.98415	-0.556919	-6.18635	0.000538527	0.183563	6638810	6638862	53
1487	chr3	133188784	133191384	2601	*	63	7.55134	-0.354992	-6.18635	0.000538527	0.183563	23338869	23338931	63
1488	chr4	111530833	111532663	1831	*	89	10.599	-0.411423	-6.18559	0.000538527	0.183563	28077296	28077384	89
1489	chr2	15742285	15742809	525	*	5	0.331428	-0.527537	-6.18529	0.000538527	0.183563	3559382	3559386	5
1490	chr4	57521297	57521930	634	*	42	8.26725	-0.594093	-6.18517	0.000538527	0.183563	27585078	27585119	42
1491	chr15	69997470	70005364	7895	*	87	9.55603	-0.309404	-6.18488	0.000538527	0.183563	12243829	12243915	87
1492	chr17	36397922	36399673	1752	*	38	4.09971	-0.317924	-6.18477	0.000538527	0.183563	15098809	15098846	38
1493	chr4	90005407	90005508	102	*	8	0.455751	-0.637236	-6.18383	0.000538527	0.183563	27887783	27887790	8
1494	chr9	137185557	137185858	302	*	18	1.91299	-0.5957	-6.18354	0.000538527	0.183563	39645181	39645198	18
1495	chr22	41412458	41412955	498	*	9	0.745947	-0.444218	-6.18343	0.000538527	0.183563	24140682	24140690	9
1496	chr21	28489677	28492533	2857	*	16	3.69227	-0.755193	-6.18306	0.000538527	0.183563	23191385	23191400	16
1497	chr5	7092280	7092449	170	*	5	0.415635	0.577033	6.18285	0.000538527	0.183563	29102747	29102751	5
1498	chr5	115297565	115298604	1040	*	116	11.7026	-0.287639	-6.1828	0.000538527	0.183563	30462977	30463092	116
1499	chr7	155285206	155285728	523	*	8	1.01742	-0.62911	-6.18277	0.000538527	0.183563	35851604	35851611	8
1500	chr4	97436433	97442176	5744	*	48	9.64317	-0.546749	-6.18238	0.000539705	0.183563	27948305	27948352	48
1501	chr4	160748579	160753435	4857	*	71	8.32516	-0.383609	-6.1816	0.000539705	0.183563	28543302	28543372	71
1502	chr4	189130464	189132168	1705	*	74	5.05652	-0.238797	-6.18142	0.000539705	0.183563	28878167	28878240	74
1503	chr19	47916753	47917133	381	*	14	0.815895	-0.478751	-6.18116	0.000539705	0.183563	18312425	18312438	14
1504	chr19	53038707	53039920	1214	*	111	13.9235	-0.371935	-6.18006	0.000542062	0.183563	18460896	18461006	111
1505	chr2	15960584	15961205	622	*	22	4.85086	-0.663543	-6.17983	0.000542062	0.183563	3563865	3563886	22
1506	chr14	84325065	84326985	1921	*	23	4.44617	-0.639941	-6.17902	0.000542062	0.183563	11069899	11069921	23
1507	chr4	107201189	107206536	5348	*	24	2.29574	-0.360536	-6.17784	0.000542062	0.183563	28031159	28031182	24
1508	chr3	145712112	145712579	468	*	5	0.822072	-0.727202	-6.17767	0.000542062	0.183563	23488905	23488909	5
1509	chr13	107841387	107844869	3483	*	38	6.10716	-0.497647	-6.17764	0.000542062	0.183563	10091150	10091187	38
1510	chr5	56663313	56663472	160	*	6	0.505123	-0.440517	-6.17682	0.000542062	0.183563	29721436	29721441	6
1511	chr8	88994455	88999373	4919	*	49	5.86581	-0.368073	-6.17676	0.000542062	0.183563	37204923	37204971	49
1512	chr7	783384	784126	743	*	16	1.59747	-0.499935	-6.1766	0.000542062	0.183563	33745365	33745380	16
1513	chr10	8524910	8525550	641	*	19	3.01847	-0.493938	-6.17323	0.000545597	0.183563	39974403	39974421	19
1514	chr1	83879028	83883733	4706	*	30	3.46958	-0.524251	-6.17312	0.000546776	0.183563	1500195	1500224	30
1515	chr19	13127163	13129649	2487	*	65	13.3516	-0.53764	-6.17304	0.000546776	0.183563	17559793	17559857	65
1516	chr8	108427971	108432178	4208	*	54	9.26635	-0.468005	-6.17218	0.000546776	0.183563	37469583	37469636	54
1517	chr2	7914905	7915795	891	*	11	1.06121	-0.421215	-6.17212	0.000546776	0.183563	3428829	3428839	11
1518	chr7	27179031	27179590	560	*	65	6.66275	-0.328352	-6.17212	0.000546776	0.183563	34173328	34173392	65
1519	chrX	6170767	6172522	1756	*	26	6.53208	-0.887526	-6.17207	0.000546776	0.183563	24493105	24493130	26
1520	chr6	162949171	162949303	133	*	5	1.3725	1.17299	6.17188	0.000546776	0.183563	33553514	33553518	5
1521	chr4	17327707	17330230	2524	*	29	4.11474	-0.533644	-6.17135	0.000547954	0.183563	27183351	27183379	29
1522	chr20	13566265	13566520	256	*	6	0.330231	-0.383927	-6.17116	0.000547954	0.183563	18857350	18857355	6
1523	chr12	54359466	54361117	1652	*	81	10.4726	-0.372592	-6.17115	0.000547954	0.183563	7925229	7925309	81
1524	chr2	64538320	64539205	886	*	39	5.87163	-0.478165	-6.16994	0.000547954	0.183563	4213058	4213096	39
1525	chrX	46017816	46019797	1982	*	22	3.75635	-0.589738	-6.16886	0.000547954	0.183563	24983803	24983824	22
1526	chrX	149022510	149023356	847	*	28	5.40152	-0.581204	-6.16863	0.000547954	0.183563	25987510	25987537	28
1527	chr18	13893806	13897507	3702	*	53	7.63358	-0.552236	-6.16845	0.000547954	0.183563	16293023	16293075	53
1528	chr16	13153572	13155812	2241	*	72	7.8003	-0.377164	-6.16841	0.000547954	0.183563	13147744	13147815	72
1529	chr11	70749310	70749414	105	*	7	0.372878	-0.458809	-6.1682	0.000547954	0.183563	6355723	6355729	7
1530	chr12	9787245	9787525	281	*	5	0.353286	-0.506529	-6.16809	0.000547954	0.183563	7398104	7398108	5
1531	chr3	25504514	25504725	212	*	10	1.26835	-0.588921	-6.16705	0.000549133	0.183563	22081990	22081999	10
1532	chr4	137996359	137996981	623	*	7	0.638796	0.579815	6.16639	0.000549133	0.183563	28303647	28303653	7
1533	chr8	132776876	132777321	446	*	10	1.41687	-0.497475	-6.16574	0.000549133	0.183563	37783845	37783854	10
1534	chr5	174774795	174779011	4217	*	86	10.001	-0.339036	-6.16539	0.000549133	0.183563	31448340	31448425	86
1535	chr12	98303784	98305532	1749	*	18	5.56861	-0.77316	-6.16509	0.000549133	0.183563	8387933	8387950	18
1536	chr5	103666144	103667984	1841	*	26	2.50239	0.324508	6.16441	0.000549133	0.183563	30323806	30323831	26
1537	chr1	240851657	240853735	2079	*	36	4.97923	-0.562578	-6.16418	0.000549133	0.183563	3188376	3188411	36
1538	chr3	88312786	88316622	3837	*	81	11.1533	-0.365803	-6.16391	0.000549133	0.183563	22883539	22883619	81
1539	chr10	1668584	1668981	398	*	40	3.79038	-0.430825	-6.16372	0.000549133	0.183563	39844400	39844439	40
1540	chr2	16498930	16501150	2221	*	37	5.37785	-0.465385	-6.16358	0.000549133	0.183563	3573099	3573135	37
1541	chr17	56913795	56914111	317	*	18	3.73006	-0.595603	-6.16276	0.000549133	0.183563	15477714	15477731	18
1542	chr5	21966185	21966989	805	*	8	0.770091	0.636677	6.16262	0.000549133	0.183563	29316567	29316574	8
1543	chr5	114954241	114954782	542	*	5	0.287906	-0.503161	-6.16042	0.000549133	0.183563	30458108	30458112	5
1544	chr8	141587878	141588243	366	*	40	6.02252	-0.543469	-6.15978	0.000549133	0.183563	37932134	37932173	40
1545	chr1	242917951	242918570	620	*	22	2.95245	-0.526256	-6.15977	0.000549133	0.183563	3218340	3218361	22
1546	chr5	105281146	105282056	911	*	12	1.48244	0.537466	6.15948	0.000550311	0.183563	30338727	30338738	12
1547	chr5	43396578	43397198	621	*	76	7.31396	-0.303747	-6.15923	0.000550311	0.183563	29592077	29592152	76
1548	chr15	64474820	64475383	564	*	12	1.98285	-0.546323	-6.15734	0.000551489	0.183563	12140397	12140408	12
1549	chr11	32026926	32028045	1120	*	44	5.42603	-0.367417	-6.15686	0.000551489	0.183563	5750355	5750398	44
1550	chr2	157176625	157177434	810	*	69	8.73097	-0.457922	-6.15681	0.000551489	0.183563	5315914	5315982	69
1551	chr5	5843398	5846727	3330	*	56	4.77492	-0.356111	-6.15606	0.000551489	0.183563	29077546	29077601	56
1552	chr1	39139039	39145646	6608	*	95	10.6595	-0.332898	-6.15579	0.000551489	0.183563	933908	934002	95
1553	chr6	46024291	46029872	5582	*	48	6.97975	-0.447711	-6.15484	0.000552668	0.183563	32351775	32351822	48
1554	chr12	26440463	26440871	409	*	20	5.35634	-0.674361	-6.15465	0.000552668	0.183563	7584583	7584602	20
1555	chr20	18484855	18485520	666	*	52	5.62483	-0.331113	-6.15464	0.000552668	0.183563	18932900	18932951	52
1556	chrUn_gl000224	165766	166142	377	*	8	0.570501	0.711058	6.154	0.000552668	0.183563	39829234	39829241	8
1557	chr1	3609091	3609615	525	*	29	3.73726	-0.47008	-6.15386	0.000552668	0.183563	129359	129387	29
1558	chr6	148502862	148505661	2800	*	65	4.86725	-0.279686	-6.15329	0.000552668	0.183563	33315990	33316054	65
1559	chr4	181673013	181682178	9166	*	98	11.3189	-0.339219	-6.15256	0.000553846	0.183563	28743913	28744010	98
1560	chr5	29264303	29267145	2843	*	40	5.02997	-0.514536	-6.15166	0.000553846	0.183563	29393063	29393102	40
1561	chr13	84984858	84985194	337	*	5	0.731319	-0.830624	-6.15161	0.000553846	0.183563	9834888	9834892	5
1562	chr4	4615840	4616394	555	*	9	1.48307	-0.595555	-6.15147	0.000553846	0.183563	26969330	26969338	9
1563	chr4	97428778	97430184	1407	*	25	8.31586	-0.865924	-6.15141	0.000553846	0.183563	27948251	27948275	25
1564	chrY	565544	566003	460	*	6	2.41281	0.901177	6.1505	0.000553846	0.183563	41480297	41480302	6
1565	chr13	22912081	22912573	493	*	22	4.17773	-0.582982	-6.15033	0.000553846	0.183563	9161735	9161756	22
1566	chr5	35922108	35922730	623	*	22	3.14017	-0.458465	-6.14881	0.000553846	0.183563	29488146	29488167	22
1567	chr8	102241839	102242407	569	*	7	0.440594	-0.457997	-6.14879	0.000553846	0.183563	37388299	37388305	7
1568	chr13	71151236	71154847	3612	*	25	3.40339	0.491822	6.14874	0.000553846	0.183563	9710175	9710199	25
1569	chr13	20695020	20695379	360	*	46	2.75789	0.231496	6.14802	0.000553846	0.183563	9118347	9118392	46
1570	chr4	23816837	23823537	6701	*	72	11.5684	-0.554112	-6.14799	0.000553846	0.183563	27245614	27245685	72
1571	chr11	68842589	68843632	1044	*	50	8.47549	-0.470139	-6.14585	0.000555025	0.183837	6302098	6302147	50
1572	chr20	26188880	26189971	1092	*	191	19.8885	-0.25782	-6.14397	0.000556203	0.183876	19074783	19074973	191
1573	chr9	110252979	110253814	836	*	81	10.2817	-0.406072	-6.14341	0.000556203	0.183876	39129923	39130003	81
1574	chrX	21885638	21886116	479	*	35	6.44017	-0.575867	-6.14297	0.000556203	0.183876	24700369	24700403	35
1575	chr3	85373765	85374332	568	*	8	0.72621	0.66071	6.14091	0.000559738	0.184693	22858335	22858342	8
1576	chr6	168569627	168571280	1654	*	60	6.79781	-0.386186	-6.14065	0.000559738	0.184693	33655744	33655803	60
1577	chr22	45142604	45143183	580	*	31	5.4818	-0.452719	-6.14003	0.000559738	0.184693	24250382	24250412	31
1578	chr10	29876327	29877324	998	*	26	3.76151	-0.522583	-6.1394	0.000562095	0.185353	40295256	40295281	26
1579	chr11	829344	830245	902	*	94	13.2923	-0.391592	-6.13888	0.000563273	0.185397	5335926	5336019	94
1580	chr18	950857	956545	5689	*	70	9.84794	-0.364094	-6.13778	0.000564452	0.185397	16088332	16088401	70
1581	chr1	178006976	178007373	398	*	67	11.7797	-0.562017	-6.13751	0.000564452	0.185397	2355119	2355185	67
1582	chr11	28196541	28197064	524	*	7	0.56892	-0.447967	-6.13685	0.00056563	0.185397	5717217	5717223	7
1583	chr8	5620201	5620929	729	*	16	2.81004	-0.622488	-6.13605	0.000566809	0.185397	36086747	36086762	16
1584	chr20	1868587	1868884	298	*	6	0.350041	-0.521071	-6.1353	0.000566809	0.185397	18665994	18665999	6
1585	chr19	34783375	34783910	536	*	20	3.54677	-0.500516	-6.13476	0.000566809	0.185397	17974880	17974899	20
1586	chr4	24249344	24251817	2474	*	77	12.033	-0.596495	-6.13337	0.000566809	0.185397	27250722	27250798	77
1587	chr5	177833675	177837993	4319	*	54	4.52612	-0.311003	-6.13331	0.000566809	0.185397	31539223	31539276	54
1588	chr6	82152132	82153638	1507	*	16	2.56948	-0.523172	-6.13327	0.000566809	0.185397	32641224	32641239	16
1589	chr11	133342463	133346039	3577	*	48	5.74448	0.380123	6.13319	0.000566809	0.185397	7168142	7168189	48
1590	chr5	11068437	11068902	466	*	24	3.33476	-0.547776	-6.13191	0.000567987	0.185397	29167170	29167193	24
1591	chr10	1585128	1585814	687	*	57	9.41406	-0.501208	-6.13185	0.000567987	0.185397	39841980	39842036	57
1592	chr17	70113187	70114319	1133	*	108	16.7396	-0.441801	-6.12972	0.000570344	0.185397	15698739	15698846	108
1593	chr5	142940926	142941054	129	*	8	0.988807	0.587838	6.12782	0.000573879	0.185397	30925672	30925679	8
1594	chrX	20075429	20079681	4253	*	39	6.02295	-0.46766	-6.12734	0.000573879	0.185397	24682936	24682974	39
1595	chr7	122857475	122868845	11371	*	77	8.97051	-0.354224	-6.12698	0.000573879	0.185397	35371205	35371281	77
1596	chr3	88365810	88367577	1768	*	37	3.45968	-0.488962	-6.12522	0.000576236	0.185397	22884187	22884223	37
1597	chr1	56734558	56735633	1076	*	9	1.50622	-0.682447	-6.12447	0.000577414	0.185397	1231141	1231149	9
1598	chr8	125350282	125351258	977	*	9	0.516592	-0.543437	-6.1244	0.000577414	0.185397	37674813	37674821	9
1599	chr8	99546747	99546981	235	*	5	0.453358	-0.574901	-6.12426	0.000577414	0.185397	37345640	37345644	5
1600	chr5	123132135	123136507	4373	*	45	7.96245	-0.399578	-6.12416	0.000577414	0.185397	30559092	30559136	45
1601	chr15	75393873	75395692	1820	*	29	4.14737	-0.452023	-6.12406	0.000577414	0.185397	12337010	12337038	29
1602	chr15	101772359	101773126	768	*	11	0.723206	-1.12005	-6.12306	0.000577414	0.185397	12760943	12760953	11
1603	chr12	54349572	54351994	2423	*	99	17.9572	-0.401983	-6.12256	0.000577414	0.185397	7924848	7924946	99
1604	chrX	118928148	118928607	460	*	25	3.05563	0.413794	6.1219	0.000578593	0.185397	25675275	25675299	25
1605	chr4	161916167	161916955	789	*	9	2.33237	-0.908217	-6.12187	0.000578593	0.185397	28551972	28551980	9
1606	chr4	111581217	111586668	5452	*	36	7.66169	-0.667341	-6.12161	0.000578593	0.185397	28079341	28079376	36
1607	chr8	72060377	72062211	1835	*	35	3.93562	-0.399911	-6.12146	0.000578593	0.185397	37010745	37010779	35
1608	chr8	29856796	29857176	381	*	12	4.3075	1.02696	6.12129	0.000578593	0.185397	36459496	36459507	12
1609	chr8	76260750	76261887	1138	*	7	1.03528	-0.477167	-6.12056	0.000579771	0.185397	37065770	37065776	7
1610	chr10	11867773	11870237	2465	*	104	10.2861	0.28329	6.11889	0.000583306	0.185397	40018598	40018701	104
1611	chr5	178667879	178669811	1933	*	68	8.57185	-0.396688	-6.11848	0.000583306	0.185397	31567213	31567280	68
1612	chr15	25249805	25250397	593	*	21	4.65916	0.528092	6.11756	0.000583306	0.185397	11579808	11579828	21
1613	chr5	53510381	53510845	465	*	21	1.57884	-0.339216	-6.1172	0.000584485	0.185397	29669543	29669563	21
1614	chr1	2941226	2941288	63	*	6	0.697138	0.90457	6.11678	0.000584485	0.185397	98953	98958	6
1615	chr5	3794464	3794728	265	*	12	3.32054	0.755768	6.1159	0.000585663	0.185397	29041878	29041889	12
1616	chr5	12396592	12397600	1009	*	9	1.39017	0.616648	6.11395	0.000585663	0.185397	29184759	29184767	9
1617	chr8	57097137	57097822	686	*	17	1.36347	-0.334349	-6.11262	0.000585663	0.185397	36806701	36806717	17
1618	chr4	111949701	111954642	4942	*	38	8.16695	-0.613627	-6.11252	0.000585663	0.185397	28082218	28082255	38
1619	chr1	4021876	4026326	4451	*	126	17.0325	-0.305328	-6.11211	0.000585663	0.185397	139924	140049	126
1620	chr9	86539121	86539741	621	*	7	0.951227	-0.502007	-6.11201	0.000585663	0.185397	38782307	38782313	7
1621	chr5	1077346	1078326	981	*	96	6.70066	-0.239919	-6.11101	0.000586841	0.185397	28950464	28950559	96
1622	chr14	85130048	85136641	6594	*	65	10.7203	-0.521787	-6.11091	0.000586841	0.185397	11076680	11076744	65
1623	chr18	59632776	59633533	758	*	7	0.591671	0.478189	6.11054	0.000586841	0.185397	16792396	16792402	7
1624	chrX	95939463	95940096	634	*	59	9.25595	-0.389654	-6.11051	0.000586841	0.185397	25444580	25444638	59
1625	chr1	247511195	247511650	456	*	48	8.39527	-0.589397	-6.11046	0.000586841	0.185397	3302444	3302491	48
1626	chr8	136561421	136564179	2759	*	26	3.95512	0.448027	6.10994	0.000586841	0.185397	37844195	37844220	26
1627	chr18	76756587	76756943	357	*	43	2.69428	-0.286275	-6.10935	0.000589198	0.185397	17028270	17028312	43
1628	chr4	24164960	24170438	5479	*	54	5.44909	-0.490587	-6.10929	0.000589198	0.185397	27249609	27249662	54
1629	chr5	174687705	174694088	6384	*	74	10.9487	-0.321171	-6.10881	0.000589198	0.185397	31447089	31447162	74
1630	chr9	139006395	139006927	533	*	39	2.82138	-0.404324	-6.10863	0.000589198	0.185397	39709306	39709344	39
1631	chr16	31227350	31228720	1371	*	125	10.6981	-0.433644	-6.10799	0.000590377	0.185397	13478914	13479038	125
1632	chr19	54484335	54486587	2253	*	139	12.2605	-0.303505	-6.10786	0.000590377	0.185397	18498637	18498775	139
1633	chr12	39538915	39539559	645	*	131	14.9562	-0.329852	-6.1077	0.000590377	0.185397	7709574	7709704	131
1634	chr10	124909279	124910036	758	*	86	8.44986	-0.491786	-6.10756	0.000590377	0.185397	41524757	41524842	86
1635	chr2	63273988	63275194	1207	*	130	17.6071	-0.409573	-6.10662	0.000590377	0.185397	4199202	4199331	130
1636	chr9	78833693	78834581	889	*	32	3.71149	-0.374185	-6.10609	0.000590377	0.185397	38692408	38692439	32
1637	chr2	145420844	145423742	2899	*	35	4.00509	-0.431428	-6.10603	0.000590377	0.185397	5211329	5211363	35
1638	chr5	165787620	165791182	3563	*	51	6.40432	-0.332525	-6.10502	0.000591555	0.185397	31262105	31262155	51
1639	chr4	28622568	28623331	764	*	5	0.466718	0.840076	6.10486	0.000591555	0.185397	27307914	27307918	5
1640	chr17	77907646	77907984	339	*	29	1.9966	0.422374	6.10455	0.000591555	0.185397	15929966	15929994	29
1641	chr13	104115598	104123442	7845	*	93	10.6965	-0.341867	-6.10414	0.000591555	0.185397	10049291	10049383	93
1642	chr1	229429268	229429858	591	*	17	1.02911	-0.369806	-6.10408	0.000591555	0.185397	3006031	3006047	17
1643	chr7	46551553	46553157	1605	*	16	4.77218	0.860033	6.10374	0.000591555	0.185397	34441078	34441093	16
1644	chr16	76062319	76063123	805	*	6	1.79185	1.04976	6.10339	0.000591555	0.185397	14017599	14017604	6
1645	chr2	55450197	55450667	471	*	49	6.9207	-0.638716	-6.10273	0.000591555	0.185397	4107692	4107740	49
1646	chr5	75571906	75574781	2876	*	46	3.17256	-0.271044	-6.10222	0.000591555	0.185397	29962391	29962436	46
1647	chr3	126679284	126680261	978	*	35	3.45503	-0.430469	-6.10152	0.000593912	0.185397	23235042	23235076	35
1648	chr5	32815131	32815286	156	*	8	0.681734	-0.380788	-6.10142	0.000593912	0.185397	29447500	29447507	8
1649	chr2	221914199	221915499	1301	*	10	1.9584	-0.736863	-6.10097	0.000593912	0.185397	6030642	6030651	10
1650	chrUn_gl000212	127958	128139	182	*	12	0.990261	-0.618403	-6.10088	0.000593912	0.185397	39807143	39807154	12
1651	chr15	29318996	29320853	1858	*	36	7.38922	-0.421417	-6.10074	0.000593912	0.185397	11645905	11645940	36
1652	chr1	92951547	92952519	973	*	140	10.9368	-0.34535	-6.10046	0.000593912	0.185397	1601696	1601835	140
1653	chr20	55241396	55242266	871	*	22	2.41999	-0.442043	-6.09954	0.00059509	0.185397	19655691	19655712	22
1654	chr5	111782132	111786827	4696	*	95	9.29084	-0.258944	-6.09936	0.00059509	0.185397	30415337	30415431	95
1655	chr14	64313018	64313109	92	*	5	0.492165	-1.08107	-6.09882	0.00059509	0.185397	10777096	10777100	5
1656	chr4	111980108	111984079	3972	*	46	9.04518	-0.501077	-6.09858	0.00059509	0.185397	28082420	28082465	46
1657	chr17	5202805	5203671	867	*	14	1.02171	-0.375301	-6.09673	0.000596268	0.185397	14547762	14547775	14
1658	chr4	140260089	140260477	389	*	15	1.90896	-0.518036	-6.09633	0.000596268	0.185397	28328443	28328457	15
1659	chr5	5810324	5812086	1763	*	41	4.33064	-0.395948	-6.09579	0.000596268	0.185397	29077078	29077118	41
1660	chr2	32124176	32125192	1017	*	9	0.663294	-0.439549	-6.09572	0.000596268	0.185397	3809295	3809303	9
1661	chr8	108145235	108151417	6183	*	48	7.32872	-0.451576	-6.09567	0.000596268	0.185397	37466848	37466895	48
1662	chr11	111411289	111412199	911	*	99	8.40202	-0.31463	-6.09532	0.000596268	0.185397	6804908	6805006	99
1663	chr13	48911067	48912205	1139	*	11	1.57462	-0.535011	-6.09466	0.000596268	0.185397	9512859	9512869	11
1664	chr17	2008468	2008700	233	*	12	0.768322	-0.346729	-6.09353	0.000597447	0.185397	14454647	14454658	12
1665	chr4	134463934	134465360	1427	*	7	0.718571	0.530856	6.09333	0.000597447	0.185397	28279284	28279290	7
1666	chr18	73880609	73881428	820	*	39	6.2406	-0.428743	-6.09193	0.000598625	0.185397	16957796	16957834	39
1667	chr15	67138868	67139016	149	*	6	0.314107	-0.465581	-6.09149	0.000598625	0.185397	12195635	12195640	6
1668	chr7	130525930	130526139	210	*	21	1.21356	-0.381158	-6.09109	0.000598625	0.185397	35467428	35467448	21
1669	chr5	145851184	145851456	273	*	24	1.38933	-0.301252	-6.09104	0.000598625	0.185397	30962391	30962414	24
1670	chr2	238831979	238833045	1067	*	81	7.27686	-0.298734	-6.09086	0.000598625	0.185397	6308071	6308151	81
1671	chr8	108624766	108626041	1276	*	22	4.44735	-0.608546	-6.09058	0.000598625	0.185397	37472011	37472032	22
1672	chr13	104680851	104686326	5476	*	61	11.7105	-0.479545	-6.09057	0.000598625	0.185397	10054735	10054795	61
1673	chr1	174819920	174820878	959	*	9	0.786053	-0.467915	-6.09034	0.000598625	0.185397	2321354	2321362	9
1674	chr11	23866997	23871643	4647	*	48	9.92927	-0.5301	-6.08918	0.000598625	0.185397	5681662	5681709	48
1675	chr12	47224913	47225566	654	*	71	8.44449	-0.474699	-6.08835	0.000598625	0.185397	7782811	7782881	71
1676	chrX	146921548	146922945	1398	*	17	2.64072	-0.63401	-6.08689	0.000598625	0.185397	25968491	25968507	17
1677	chrX	114813513	114814107	595	*	9	1.7715	-0.656742	-6.0867	0.000598625	0.185397	25625831	25625839	9
1678	chrX	54216963	54219100	2138	*	47	5.61056	-0.334648	-6.08608	0.000598625	0.185397	25102023	25102069	47
1679	chr6	27622818	27622937	120	*	12	1.25575	-0.582898	-6.08548	0.000598625	0.185397	32098034	32098045	12
1680	chr1	4003747	4004262	516	*	34	3.44026	-0.468515	-6.0853	0.000599804	0.185397	139410	139443	34
1681	chr1	151359478	151360363	886	*	10	0.795247	-0.475497	-6.0851	0.000599804	0.185397	1999462	1999471	10
1682	chr10	1514112	1516190	2079	*	76	7.91647	-0.34129	-6.08409	0.000600982	0.185397	39839850	39839925	76
1683	chr10	20362868	20370843	7976	*	44	10.105	-0.556753	-6.08356	0.000603339	0.185397	40158284	40158327	44
1684	chr7	159087397	159088678	1282	*	17	2.43303	-0.495995	-6.0834	0.000603339	0.185397	35965037	35965053	17
1685	chr8	1537013	1538674	1662	*	59	7.5851	-0.362088	-6.08244	0.000603339	0.185397	36010241	36010299	59
1686	chr8	108027279	108029211	1933	*	8	1.46298	-0.552646	-6.08205	0.000603339	0.185397	37465871	37465878	8
1687	chrX	84499000	84499628	629	*	64	9.25521	-0.372434	-6.08135	0.000603339	0.185397	25362486	25362549	64
1688	chr10	82167726	82168744	1019	*	126	14.006	-0.3331	-6.08115	0.000603339	0.185397	40915638	40915763	126
1689	chr14	79234065	79237478	3414	*	32	5.43109	-0.566099	-6.08075	0.000604517	0.185397	11022385	11022416	32
1690	chrX	133710801	133710896	96	*	5	1.32341	-0.677529	-6.08041	0.000604517	0.185397	25829392	25829396	5
1691	chr1	229895104	229895733	630	*	8	1.5379	-0.767335	-6.07932	0.000605696	0.185397	3015385	3015392	8
1692	chr16	63738636	63739540	905	*	25	4.69749	0.583389	6.07879	0.000605696	0.185397	13781636	13781660	25
1693	chr11	30840035	30841233	1199	*	14	2.41676	-0.622736	-6.0785	0.000605696	0.185397	5737681	5737694	14
1694	chr18	47436614	47437092	479	*	6	0.514007	-0.587142	-6.07778	0.000605696	0.185397	16644402	16644407	6
1695	chr6	168439429	168442132	2704	*	93	10.6232	-0.332983	-6.07735	0.000605696	0.185397	33650968	33651060	93
1696	chr5	55101058	55101937	880	*	7	0.431093	0.523808	6.077	0.000605696	0.185397	29694524	29694530	7
1697	chr3	53678553	53685426	6874	*	88	10.8466	-0.363313	-6.07691	0.000605696	0.185397	22499289	22499376	88
1698	chr3	166564830	166567564	2735	*	14	1.94759	-0.580418	-6.07685	0.000605696	0.185397	23686350	23686363	14
1699	chr2	109629655	109629800	146	*	10	1.40436	0.925661	6.07676	0.000605696	0.185397	4760090	4760099	10
1700	chr4	101488930	101489673	744	*	24	4.64711	-0.624952	-6.07632	0.000605696	0.185397	27984316	27984339	24
1701	chr4	160419848	160425065	5218	*	70	6.32829	-0.306904	-6.07574	0.000606874	0.185539	28540551	28540620	70
1702	chr9	81597940	81599886	1947	*	16	3.0158	-0.565348	-6.07551	0.000606874	0.185539	38729848	38729863	16
1703	chr19	51025412	51026067	656	*	26	3.18024	-0.490918	-6.07423	0.000612766	0.186355	18415248	18415273	26
1704	chr15	31179585	31179934	350	*	5	0.520292	0.964141	6.07415	0.000612766	0.186355	11672533	11672537	5
1705	chr13	23321102	23322937	1836	*	16	3.75737	-0.674173	-6.07381	0.000612766	0.186355	9166824	9166839	16
1706	chr19	9167665	9171313	3649	*	148	13.8861	-0.258052	-6.07359	0.000612766	0.186355	17434676	17434823	148
1707	chr8	108374270	108376975	2706	*	31	3.34015	-0.41923	-6.07338	0.000612766	0.186355	37469087	37469117	31
1708	chr2	225484977	225485070	94	*	7	0.628992	-0.641649	-6.07314	0.000612766	0.186355	6076455	6076461	7
1709	chr10	129128036	129129313	1278	*	26	2.63996	-0.412041	-6.07313	0.000612766	0.186355	41607072	41607097	26
1710	chr3	89289286	89294826	5541	*	49	7.84914	-0.466287	-6.07243	0.000612766	0.186355	22890874	22890922	49
1711	chr7	151803276	151803982	707	*	8	0.938277	-0.633178	-6.07231	0.000612766	0.186355	35784330	35784337	8
1712	chr5	896519	896755	237	*	6	0.314379	-0.441879	-6.07201	0.000613944	0.186495	28942484	28942489	6
1713	chr5	27506209	27509204	2996	*	52	7.39568	-0.379224	-6.07159	0.000613944	0.186495	29375516	29375567	52
1714	chr4	54677334	54678235	902	*	9	1.38943	-0.592961	-6.06988	0.000616301	0.186666	27547596	27547604	9
1715	chr4	156508146	156515303	7158	*	56	6.47204	-0.385737	-6.06976	0.000616301	0.186666	28502174	28502229	56
1716	chr7	4123579	4128320	4742	*	109	15.5523	-0.398498	-6.06949	0.000616301	0.186666	33865099	33865207	109
1717	chr22	48432423	48432658	236	*	7	0.902361	0.600195	6.06933	0.000616301	0.186666	24348796	24348802	7
1718	chr10	20816479	20819691	3213	*	22	3.94422	-0.663431	-6.06853	0.000616301	0.186666	40162653	40162674	22
1719	chr2	177048593	177049719	1127	*	28	6.21252	-0.589802	-6.06806	0.00061748	0.186806	5540174	5540201	28
1720	chr7	110471053	110472187	1135	*	29	4.23634	-0.509771	-6.06779	0.00061748	0.186806	35266431	35266459	29
1721	chr20	17594336	17594589	254	*	30	1.63919	-0.433679	-6.0665	0.000619836	0.187214	18912025	18912054	30
1722	chr5	159686303	159686784	482	*	18	1.10182	-0.468798	-6.06555	0.000622193	0.187214	31185966	31185983	18
1723	chrX	41942448	41942513	66	*	5	0.33051	0.609961	6.06527	0.000622193	0.187214	24939920	24939924	5
1724	chr1	15399013	15400964	1952	*	44	4.1577	-0.323604	-6.06499	0.000623372	0.187214	408231	408274	44
1725	chr1	68592250	68592695	446	*	14	1.06085	-0.382588	-6.06468	0.000623372	0.187214	1372432	1372445	14
1726	chr5	170192098	170193379	1282	*	58	5.06746	-0.256385	-6.06444	0.000623372	0.187214	31340399	31340456	58
1727	chr7	4229279	4230593	1315	*	84	11.735	-0.480627	-6.06423	0.000623372	0.187214	33868765	33868848	84
1728	chr6	167564219	167566378	2160	*	55	8.66447	-0.43057	-6.06274	0.000625728	0.187214	33631636	33631690	55
1729	chr7	5824581	5825198	618	*	18	1.44268	-0.400017	-6.0625	0.000625728	0.187214	33922544	33922561	18
1730	chr14	101083942	101084537	596	*	26	3.36555	-0.578765	-6.06228	0.000625728	0.187214	11345412	11345437	26
1731	chr2	100327737	100330371	2635	*	63	10.6536	-0.4577	-6.06172	0.000625728	0.187214	4625628	4625690	63
1732	chr14	56471502	56472451	950	*	39	8.20941	-0.483379	-6.06142	0.000625728	0.187214	10681232	10681270	39
1733	chr8	142734792	142734991	200	*	20	1.40287	0.476697	6.06125	0.000625728	0.187214	37971283	37971302	20
1734	chr5	88995844	89000181	4338	*	56	7.01965	-0.306232	-6.05988	0.000625728	0.187214	30151141	30151196	56
1735	chr8	108184326	108186661	2336	*	26	4.85701	-0.511321	-6.05984	0.000625728	0.187214	37467224	37467249	26
1736	chrX	20083238	20084262	1025	*	39	5.62443	-0.41441	-6.05969	0.000625728	0.187214	24683028	24683066	39
1737	chr1	166916335	166917524	1190	*	85	6.31436	-0.327529	-6.05961	0.000625728	0.187214	2235032	2235116	85
1738	chr9	68432054	68432477	424	*	14	1.74695	-0.330646	-6.05945	0.000625728	0.187214	38596536	38596549	14
1739	chr7	80973451	80974497	1047	*	8	0.791046	-0.556273	-6.05915	0.000625728	0.187214	34898586	34898593	8
1740	chr5	129721137	129722001	865	*	7	0.616792	-0.442379	-6.05883	0.000626907	0.187214	30645535	30645541	7
1741	chr13	107496711	107499309	2599	*	35	6.35635	-0.52309	-6.05803	0.000628085	0.187214	10086568	10086602	35
1742	chrX	33079844	33080878	1035	*	31	4.17817	-0.478729	-6.05745	0.000629264	0.187214	24831761	24831791	31
1743	chr3	163748669	163751096	2428	*	16	2.7279	0.596244	6.05737	0.000629264	0.187214	23666412	23666427	16
1744	chr4	8493419	8494107	689	*	45	2.69906	-0.256977	-6.05733	0.000629264	0.187214	27072738	27072782	45
1745	chr7	4323723	4327522	3800	*	117	18.067	-0.475136	-6.05706	0.000629264	0.187214	33872169	33872285	117
1746	chr5	73022	74291	1270	*	75	9.25114	-0.362358	-6.05669	0.000629264	0.187214	28908699	28908773	75
1747	chr2	82865399	82870804	5406	*	39	6.05291	-0.47551	-6.05604	0.000629264	0.187214	4440268	4440306	39
1748	chr12	73397656	73399526	1871	*	27	3.28187	0.449273	6.05591	0.000629264	0.187214	8156267	8156293	27
1749	chr12	130727447	130727854	408	*	12	2.06869	-0.561422	-6.05501	0.000629264	0.187214	8996942	8996953	12
1750	chr2	237504576	237505011	436	*	12	0.728622	-0.345188	-6.05408	0.000630442	0.187244	6279788	6279799	12
1751	chr7	122830051	122837157	7107	*	55	10.1949	-0.581612	-6.05327	0.000630442	0.187244	35371058	35371112	55
1752	chr10	105163055	105163538	484	*	8	1.01958	-0.634453	-6.05304	0.000630442	0.187244	41243167	41243174	8
1753	chr7	72854214	72854549	336	*	12	0.652131	-0.408675	-6.05245	0.000633977	0.187275	34776904	34776915	12
1754	chr10	100203619	100203781	163	*	9	0.508234	-0.54614	-6.05237	0.000633977	0.187275	41146319	41146327	9
1755	chr11	103876697	103877463	767	*	5	0.926106	-0.611207	-6.05189	0.000635156	0.187275	6728867	6728871	5
1756	chr6	168456018	168457557	1540	*	58	8.27654	-0.430858	-6.05175	0.000635156	0.187275	33651766	33651823	58
1757	chr2	211986757	211992166	5410	*	41	7.01347	-0.585732	-6.05169	0.000635156	0.187275	5903378	5903418	41
1758	chr20	37077131	37078064	934	*	13	0.913106	-0.37419	-6.05135	0.000635156	0.187275	19268878	19268890	13
1759	chr2	212693018	212694758	1741	*	22	4.21612	-0.66379	-6.05098	0.000636334	0.187275	5909178	5909199	22
1760	chr19	21690604	21691255	652	*	30	6.21223	-0.494472	-6.05069	0.000636334	0.187275	17801426	17801455	30
1761	chr14	23618646	23618847	202	*	6	0.572116	-0.646399	-6.05064	0.000636334	0.187275	10321978	10321983	6
1762	chr1	5065363	5065497	135	*	7	0.44119	-2.10243	-6.05055	0.000636334	0.187275	162408	162414	7
1763	chr7	23643065	23643692	628	*	9	1.04116	-0.457372	-6.05032	0.000637512	0.187275	34124937	34124945	9
1764	chr3	95972024	95975024	3001	*	36	4.75776	0.476877	6.0502	0.000637512	0.187275	22919189	22919224	36
1765	chr1	83869958	83871670	1713	*	15	3.86507	-0.69572	-6.05004	0.000637512	0.187275	1500139	1500153	15
1766	chrX	72353050	72353258	209	*	6	1.32447	0.880163	6.04994	0.000637512	0.187275	25262969	25262974	6
1767	chrX	44515714	44516591	878	*	19	3.04851	-0.565532	-6.0498	0.000637512	0.187275	24965753	24965771	19
1768	chrX	107629650	107631566	1917	*	18	3.91347	-0.586953	-6.04943	0.000637512	0.187275	25559812	25559829	18
1769	chrX	143837402	143845119	7718	*	69	7.55341	-0.362914	-6.04922	0.000637512	0.187275	25939480	25939548	69
1770	chr9	133307878	133308939	1062	*	126	13.7951	-0.290421	-6.04919	0.000637512	0.187275	39525057	39525182	126
1771	chr1	41642193	41642449	257	*	24	2.90121	-0.487859	-6.04905	0.000637512	0.187275	984357	984380	24
1772	chr13	60457200	60459623	2424	*	21	2.18401	-0.403149	-6.04861	0.000638691	0.187275	9631366	9631386	21
1773	chrX	134059558	134060016	459	*	42	3.85669	0.421065	6.04845	0.000638691	0.187275	25834993	25835034	42
1774	chr11	30786852	30788637	1786	*	37	6.39388	-0.524189	-6.04824	0.000638691	0.187275	5737142	5737178	37
1775	chr5	178911966	178913748	1783	*	95	8.09572	-0.332558	-6.04694	0.000641048	0.187275	31576405	31576499	95
1776	chr10	131765540	131767129	1590	*	213	17.0608	-0.261648	-6.0468	0.000641048	0.187275	41664682	41664894	213
1777	chr1	202437810	202438341	532	*	8	1.79217	0.681517	6.04662	0.000641048	0.187275	2618577	2618584	8
1778	chr10	20513852	20517228	3377	*	37	7.91524	-0.605644	-6.04564	0.000641048	0.187275	40159662	40159698	37
1779	chrX	149771468	149776297	4830	*	47	6.12925	0.398035	6.0456	0.000641048	0.187275	25995793	25995839	47
1780	chr14	84466893	84470613	3721	*	61	9.62366	-0.496844	-6.04464	0.000642226	0.187275	11071152	11071212	61
1781	chr5	75834323	75835901	1579	*	21	1.76862	-0.315769	-6.04432	0.000642226	0.187275	29967331	29967351	21
1782	chr16	77715791	77715844	54	*	5	0.305934	-0.670318	-6.04295	0.000643404	0.187275	14036691	14036695	5
1783	chr7	125332410	125332439	30	*	6	0.66273	-0.676515	-6.04218	0.000643404	0.187275	35391260	35391265	6
1784	chr17	59767160	59770913	3754	*	40	2.97255	-0.228923	-6.04164	0.000643404	0.187275	15528582	15528621	40
1785	chr4	23970107	23974543	4437	*	76	7.81855	-0.399618	-6.04086	0.000644583	0.187275	27247385	27247460	76
1786	chr4	7520061	7521453	1393	*	64	11.2052	-0.445545	-6.04023	0.000644583	0.187275	27040978	27041041	64
1787	chr7	33615604	33616250	647	*	7	0.821094	-0.5732	-6.04018	0.000644583	0.187275	34265591	34265597	7
1788	chr5	67012597	67012993	397	*	10	1.14074	-0.511838	-6.0392	0.000644583	0.187275	29848471	29848480	10
1789	chr10	82780449	82782260	1812	*	24	4.48458	-0.7778	-6.03902	0.000644583	0.187275	40924478	40924501	24
1790	chr11	28718930	28721206	2277	*	32	2.71471	-0.327656	-6.03877	0.000644583	0.187275	5721377	5721408	32
1791	chr12	70379949	70379992	44	*	5	0.426348	-0.712856	-6.03864	0.000644583	0.187275	8128500	8128504	5
1792	chr7	4315533	4318504	2972	*	89	16.5133	-0.589039	-6.03828	0.000645761	0.187303	33871947	33872035	89
1793	chr6	124654667	124655214	548	*	6	0.769663	-1.13958	-6.03804	0.000645761	0.187303	33062324	33062329	6
1794	chr4	89618632	89619237	606	*	65	9.44661	-0.304902	-6.03791	0.000645761	0.187303	27883919	27883983	65
1795	chr2	16055921	16059450	3530	*	66	8.7347	-0.46058	-6.03743	0.00064694	0.187436	3565533	3565598	66
1796	chr5	141721716	141722336	621	*	28	2.73727	-0.376955	-6.037	0.00064694	0.187436	30903485	30903512	28
1797	chr6	118037420	118039349	1930	*	5	0.480358	-0.503042	-6.03651	0.000650475	0.187521	33004609	33004613	5
1798	chr4	156582317	156586221	3905	*	56	9.87888	-0.519063	-6.03627	0.000650475	0.187521	28502987	28503042	56
1799	chr14	84005993	84009520	3528	*	105	13.4733	-0.310434	-6.03596	0.000650475	0.187521	11067172	11067276	105
1800	chr2	134601096	134601674	579	*	16	2.40475	-0.518392	-6.03595	0.000650475	0.187521	5105426	5105441	16
1801	chr1	81422243	81428686	6444	*	66	5.73878	-0.301993	-6.03561	0.000650475	0.187521	1479306	1479371	66
1802	chr2	103341595	103343478	1884	*	43	3.37381	-0.275679	-6.03493	0.000650475	0.187521	4676992	4677034	43
1803	chr5	122132903	122134158	1256	*	11	0.74412	-0.401175	-6.03462	0.000650475	0.187521	30544730	30544740	11
1804	chr1	114859262	114860498	1237	*	39	5.42845	-0.48839	-6.03435	0.000650475	0.187521	1835403	1835441	39
1805	chr7	127552086	127553588	1503	*	6	1.14412	-0.762055	-6.03384	0.000650475	0.187521	35411163	35411168	6
1806	chr5	4213082	4215155	2074	*	46	5.48863	0.400684	6.03263	0.000651653	0.18768	29049433	29049478	46
1807	chr3	65106453	65107305	853	*	10	2.09544	-0.788074	-6.03184	0.000652832	0.18768	22646496	22646505	10
1808	chr8	66420159	66421420	1262	*	35	5.81624	-0.476994	-6.03115	0.000652832	0.18768	36925845	36925879	35
1809	chr15	31048170	31049353	1184	*	27	2.37593	-0.377861	-6.03101	0.000652832	0.18768	11670382	11670408	27
1810	chr2	15952660	15953910	1251	*	26	4.40676	-0.561222	-6.03056	0.000652832	0.18768	3563690	3563715	26
1811	chr8	120685072	120685687	616	*	84	8.6272	-0.347348	-6.03054	0.00065401	0.187708	37602837	37602920	84
1812	chr5	5306265	5308398	2134	*	105	9.88275	-0.28933	-6.03044	0.00065401	0.187708	29067607	29067711	105
1813	chrX	53316397	53316690	294	*	16	2.2508	-0.559653	-6.03041	0.00065401	0.187708	25085489	25085504	16
1814	chr1	3463824	3464801	978	*	40	6.65514	-0.509603	-6.02991	0.000655188	0.187736	122977	123016	40
1815	chr7	125164083	125165659	1577	*	25	4.77382	-0.542301	-6.02979	0.000655188	0.187736	35390093	35390117	25
1816	chr5	177893614	177894367	754	*	28	2.74849	-0.309816	-6.02973	0.000655188	0.187736	31541160	31541187	28
1817	chr19	28231859	28231894	36	*	5	0.298403	-0.699442	-6.02901	0.000657545	0.187926	17847423	17847427	5
1818	chr1	79599527	79600932	1406	*	27	2.88916	-0.372225	-6.02825	0.000658723	0.187926	1466033	1466059	27
1819	chr1	42258114	42259487	1374	*	7	0.963824	-0.628012	-6.02775	0.000659902	0.187926	995668	995674	7
1820	chr6	167614550	167615828	1279	*	36	8.80201	-0.583682	-6.02724	0.000659902	0.187926	33632683	33632718	36
1821	chr15	78291933	78292293	361	*	21	1.50497	-0.438511	-6.02712	0.000659902	0.187926	12387747	12387767	21
1822	chr2	39890221	39891395	1175	*	11	0.775742	-0.379159	-6.0265	0.000659902	0.187926	3912359	3912369	11
1823	chr6	88866511	88869959	3449	*	52	6.84079	-0.395415	-6.02644	0.000659902	0.187926	32705528	32705579	52
1824	chr8	135727882	135729172	1291	*	17	1.65313	-0.458749	-6.02632	0.000659902	0.187926	37832456	37832472	17
1825	chr8	103191281	103191763	483	*	10	1.19286	0.539148	6.02616	0.00066108	0.187926	37402151	37402160	10
1826	chr21	18934216	18940163	5948	*	72	6.86621	-0.303052	-6.02565	0.00066108	0.187926	23098515	23098586	72
1827	chr6	170045261	170046316	1056	*	36	4.35982	-0.373904	-6.025	0.00066108	0.187926	33692157	33692192	36
1828	chr4	47022365	47023544	1180	*	6	1.23952	-0.929687	-6.02496	0.00066108	0.187926	27497724	27497729	6
1829	chr14	84494860	84496641	1782	*	20	4.89029	-0.870154	-6.02488	0.00066108	0.187926	11071378	11071397	20
1830	chr8	52692242	52692729	488	*	7	1.57761	-0.737371	-6.02477	0.000662259	0.187926	36733442	36733448	7
1831	chr15	92024237	92025850	1614	*	22	4.87522	-0.659956	-6.02426	0.000662259	0.187926	12603930	12603951	22
1832	chr15	36511108	36522214	11107	*	80	9.61558	-0.316592	-6.02385	0.000663437	0.187926	11745032	11745111	80
1833	chr4	156628416	156630724	2309	*	33	6.08528	-0.52333	-6.02331	0.000663437	0.187926	28503613	28503645	33
1834	chrX	20090917	20092030	1114	*	25	3.88237	-0.471996	-6.02322	0.000663437	0.187926	24683157	24683181	25
1835	chr10	12818433	12819804	1372	*	51	5.10338	-0.354195	-6.02273	0.000663437	0.187926	40043408	40043458	51
1836	chr3	54979359	54982582	3224	*	33	6.46056	-0.524945	-6.02266	0.000663437	0.187926	22518984	22519016	33
1837	chr8	41652762	41653312	551	*	20	1.70613	-0.389567	-6.02218	0.000663437	0.187926	36613678	36613697	20
1838	chr12	111604451	111605203	753	*	48	6.97019	-0.514723	-6.02153	0.000665794	0.18821	8586829	8586876	48
1839	chr1	80306351	80315724	9374	*	74	9.44759	-0.36085	-6.02132	0.000665794	0.18821	1471562	1471635	74
1840	chr2	59976050	59985770	9721	*	110	12.6268	-0.364002	-6.02041	0.000665794	0.18821	4148774	4148883	110
1841	chr9	86124689	86126959	2271	*	42	5.5936	-0.389029	-6.01998	0.000666972	0.18821	38776511	38776552	42
1842	chr2	176973600	176975947	2348	*	89	12.3481	-0.42895	-6.01988	0.000666972	0.18821	5536736	5536824	89
1843	chr2	74599499	74600066	568	*	13	2.49944	-0.574539	-6.01949	0.000666972	0.18821	4360726	4360738	13
1844	chr1	230652773	230655889	3117	*	66	8.25465	-0.373019	-6.01924	0.000666972	0.18821	3029650	3029715	66
1845	chr8	66406567	66411397	4831	*	74	12.6931	-0.379673	-6.01757	0.000668151	0.188315	36925660	36925733	74
1846	chr10	20157367	20159041	1675	*	15	3.87454	-0.825828	-6.01733	0.000669329	0.188315	40156132	40156146	15
1847	chrX	141257577	141257938	362	*	7	1.55432	-0.898376	-6.01717	0.000669329	0.188315	25916038	25916044	7
1848	chr2	176969800	176970770	971	*	34	7.04827	-0.625926	-6.01665	0.000669329	0.188315	5536454	5536487	34
1849	chr2	156585969	156586361	393	*	13	1.46084	-0.552641	-6.01646	0.000669329	0.188315	5311773	5311785	13
1850	chr11	91932219	91939219	7001	*	68	9.52246	-0.41864	-6.01523	0.000670507	0.188315	6612439	6612506	68
1851	chrX	123060837	123061204	368	*	29	3.61592	-0.521426	-6.01432	0.000670507	0.188315	25718516	25718544	29
1852	chr7	141881554	141882527	974	*	17	2.39506	-0.430482	-6.01414	0.000670507	0.188315	35632669	35632685	17
1853	chrX	39866275	39867403	1129	*	84	11.8038	-0.441124	-6.01258	0.000671686	0.188315	24898621	24898704	84
1854	chr13	100636276	100636875	600	*	38	4.54448	-0.403652	-6.01221	0.000671686	0.188315	10004382	10004419	38
1855	chr10	16504231	16504514	284	*	6	0.328138	-0.491888	-6.01152	0.000671686	0.188315	40112716	40112721	6
1856	chrX	6115826	6116385	560	*	19	3.70922	-0.684783	-6.0115	0.000671686	0.188315	24492195	24492213	19
1857	chr5	155087862	155088062	201	*	5	0.29205	0.559774	6.01133	0.000672864	0.188442	31111855	31111859	5
1858	chr7	4220858	4223964	3107	*	111	12.1125	-0.489636	-6.01038	0.000672864	0.188442	33868520	33868630	111
1859	chr4	161514448	161516106	1659	*	12	3.89045	-0.82977	-6.01015	0.000675221	0.188795	28549106	28549117	12
1860	chr3	182400190	182400908	719	*	99	8.75308	-0.338339	-6.01014	0.000675221	0.188795	23853901	23853999	99
1861	chr14	71967494	71968024	531	*	20	1.1901	-0.299759	-6.00883	0.000677578	0.188795	10888766	10888785	20
1862	chr4	109927981	109928664	684	*	11	2.01449	-0.798931	-6.0087	0.000677578	0.188795	28057883	28057893	11
1863	chr4	24278898	24280867	1970	*	31	4.41444	-0.672196	-6.00857	0.000677578	0.188795	27251085	27251115	31
1864	chr1	146550809	146552410	1602	*	167	15.833	-0.278873	-6.00765	0.000677578	0.188795	1937826	1937992	167
1865	chr13	54900909	54900941	33	*	5	0.369986	1.07041	6.00695	0.000678756	0.188795	9589433	9589437	5
1866	chr3	54985121	54986009	889	*	29	6.82103	-0.631713	-6.00618	0.000678756	0.188795	22519045	22519073	29
1867	chr10	67668885	67672957	4073	*	31	8.04129	-0.670435	-6.00602	0.000678756	0.188795	40677182	40677212	31
1868	chr7	81709173	81710693	1521	*	10	1.63665	0.536249	6.00536	0.000679935	0.188795	34904314	34904323	10
1869	chr12	110270525	110271252	728	*	52	5.3933	-0.436609	-6.00527	0.000679935	0.188795	8555259	8555310	52
1870	chr7	149918811	149919382	572	*	33	3.93668	-0.490525	-6.00438	0.000681113	0.188795	35737480	35737512	33
1871	chr22	26063304	26063568	265	*	8	1.09511	-0.569381	-6.00377	0.000682291	0.188795	23804761	23804768	8
1872	chr4	111768528	111770764	2237	*	16	5.97668	-0.876276	-6.00373	0.000682291	0.188795	28080805	28080820	16
1873	chr1	153436914	153439362	2449	*	68	4.53123	-0.270614	-6.00364	0.000682291	0.188795	2026230	2026297	68
1874	chr13	43886950	43889869	2920	*	35	3.71442	-0.351942	-6.00266	0.00068347	0.188795	9448594	9448628	35
1875	chr8	58015300	58015904	605	*	6	0.379521	-0.498486	-6.00239	0.00068347	0.188795	36819436	36819441	6
1876	chr16	71629093	71629374	282	*	8	1.44186	-0.859269	-6.00065	0.000684648	0.188795	13933292	13933299	8
1877	chr19	12589668	12590406	739	*	7	1.21704	-0.748064	-5.99939	0.000684648	0.188795	17538261	17538267	7
1878	chr12	72844852	72845891	1040	*	10	1.55345	0.756062	5.99903	0.000684648	0.188795	8152270	8152279	10
1879	chr8	71975009	71982596	7588	*	78	9.27586	-0.330144	-5.99899	0.000684648	0.188795	37009921	37009998	78
1880	chr8	40194480	40199135	4656	*	49	7.98063	-0.581943	-5.99826	0.000685827	0.188795	36589600	36589648	49
1881	chr16	23678787	23680147	1361	*	24	1.61845	-0.29861	-5.99823	0.000685827	0.188795	13319922	13319945	24
1882	chr13	105202364	105205140	2777	*	27	5.22177	-0.588549	-5.99803	0.000687005	0.188795	10059581	10059607	27
1883	chr2	154983802	154987769	3968	*	28	4.61388	0.461312	5.99752	0.000687005	0.188795	5300037	5300064	28
1884	chr6	168468399	168472481	4083	*	115	15.0628	-0.371615	-5.99749	0.000687005	0.188795	33652314	33652428	115
1885	chr8	75044243	75044813	571	*	14	2.32661	-0.531396	-5.9972	0.000687005	0.188795	37051930	37051943	14
1886	chr6	168606834	168609603	2770	*	107	14.675	-0.350013	-5.99661	0.000687005	0.188795	33656884	33656990	107
1887	chr4	123990213	123991133	921	*	12	1.2444	-0.442072	-5.99634	0.000687005	0.188795	28189051	28189062	12
1888	chr14	32314982	32315221	240	*	5	0.359033	-0.460812	-5.99597	0.000687005	0.188795	10416221	10416225	5
1889	chr6	137311089	137314768	3680	*	71	8.29656	-0.398814	-5.99569	0.000687005	0.188795	33194963	33195033	71
1890	chr2	38992154	38992502	349	*	8	1.19224	0.691124	5.99566	0.000687005	0.188795	3899209	3899216	8
1891	chr10	688301	691638	3338	*	125	11.6704	-0.241369	-5.99549	0.000687005	0.188795	39815757	39815881	125
1892	chr8	103695711	103696144	434	*	16	2.25439	-0.459893	-5.99487	0.000688183	0.188795	37412338	37412353	16
1893	chr6	104612821	104613717	897	*	17	3.96874	0.610965	5.99471	0.000688183	0.188795	32842732	32842748	17
1894	chr5	64613991	64614440	450	*	5	0.363377	-0.535377	-5.99396	0.000688183	0.188795	29814451	29814455	5
1895	chr2	142365707	142368404	2698	*	29	4.53289	0.561243	5.99351	0.000689362	0.188795	5183982	5184010	29
1896	chr5	175249736	175250196	461	*	20	3.17335	-0.50788	-5.99335	0.000689362	0.188795	31459675	31459694	20
1897	chr5	88059532	88063027	3496	*	67	5.90301	-0.29249	-5.99323	0.000689362	0.188795	30141307	30141373	67
1898	chr13	95788911	95789436	526	*	16	1.49526	-0.414393	-5.99272	0.000689362	0.188795	9926639	9926654	16
1899	chr21	46654147	46654556	410	*	39	4.10842	-0.511931	-5.9917	0.000689362	0.188795	23549082	23549120	39
1900	chr3	66299835	66300160	326	*	5	0.610677	-0.583454	-5.9908	0.000689362	0.188795	22660718	22660722	5
1901	chr12	106296228	106296845	618	*	5	0.282777	-0.504472	-5.9907	0.00069054	0.188919	8486780	8486784	5
1902	chr1	227439069	227441190	2122	*	16	1.19287	-0.415015	-5.99042	0.00069054	0.188919	2965247	2965262	16
1903	chr8	99622754	99623090	337	*	8	0.481459	-0.382862	-5.99001	0.000691719	0.189142	37346443	37346450	8
1904	chr8	5592026	5594664	2639	*	55	8.27057	-0.467411	-5.98886	0.000692897	0.189265	36086343	36086397	55
1905	chr3	80275114	80281966	6853	*	41	6.93968	0.51534	5.98862	0.000692897	0.189265	22818542	22818582	41
1906	chr5	115948827	115949228	402	*	6	1.13906	-0.544963	-5.98786	0.000696432	0.189931	30472366	30472371	6
1907	chr11	7793375	7793391	17	*	6	0.566832	-1.08763	-5.98742	0.000696432	0.189931	5475889	5475894	6
1908	chrX	65990786	65991276	491	*	5	0.521554	0.796417	5.98731	0.000696432	0.189931	25185319	25185323	5
1909	chr20	2413582	2414104	523	*	9	1.34393	-0.712001	-5.98571	0.000697611	0.189977	18678275	18678283	9
1910	chr4	168557449	168558456	1008	*	6	1.0143	-0.781394	-5.98538	0.000698789	0.189977	28612660	28612665	6
1911	chr1	4014039	4015000	962	*	17	3.87382	-0.684053	-5.98533	0.000698789	0.189977	139727	139743	17
1912	chr2	37859795	37859944	150	*	5	0.527384	-0.612459	-5.98528	0.000698789	0.189977	3880551	3880555	5
1913	chr15	96894824	96895506	683	*	67	7.00256	0.322238	5.98526	0.000698789	0.189977	12676021	12676087	67
1914	chr5	116021544	116022326	783	*	29	4.07492	-0.431069	-5.98486	0.000698789	0.189977	30473541	30473569	29
1915	chr17	10030729	10032404	1676	*	61	8.57943	-0.441608	-5.98377	0.000701146	0.190319	14672127	14672187	61
1916	chr13	107961144	107965028	3885	*	40	9.57361	-0.574877	-5.98372	0.000701146	0.190319	10092909	10092948	40
1917	chr18	14723465	14728593	5129	*	37	7.87012	-0.605013	-5.98364	0.000701146	0.190319	16301772	16301808	37
1918	chr7	158185805	158186416	612	*	30	4.14139	-0.512857	-5.98299	0.000702324	0.19054	35939140	35939169	30
1919	chr5	145328724	145329000	277	*	14	1.52871	-0.491481	-5.98284	0.000703503	0.19076	30952145	30952158	14
1920	chr11	109823924	109825403	1480	*	8	0.864514	-0.620458	-5.98213	0.000705859	0.190902	6785740	6785747	8
1921	chr4	162153498	162161618	8121	*	53	4.88808	-0.367397	-5.98202	0.000705859	0.190902	28553625	28553677	53
1922	chr9	38038944	38039852	909	*	37	4.20856	-0.408213	-5.98194	0.000705859	0.190902	38553843	38553879	37
1923	chr8	94148533	94148636	104	*	6	0.409297	0.620192	5.98164	0.000705859	0.190902	37258220	37258225	6
1924	chr18	1522140	1522349	210	*	11	1.29617	0.783328	5.98155	0.000705859	0.190902	16093303	16093313	11
1925	chr10	29267139	29272659	5521	*	69	10.6997	-0.420419	-5.98119	0.000707038	0.190923	40284758	40284826	69
1926	chr8	42054684	42054934	251	*	10	1.97754	-0.586882	-5.981	0.000707038	0.190923	36622504	36622513	10
1927	chr10	9702328	9709721	7394	*	70	13.1808	-0.454004	-5.98071	0.000707038	0.190923	39985943	39986012	70
1928	chr4	27773169	27773282	114	*	5	0.494324	1.03744	5.98059	0.000708216	0.190944	27301548	27301552	5
1929	chr2	232976105	232979372	3268	*	17	1.48822	-0.365998	-5.97963	0.000708216	0.190944	6181687	6181703	17
1930	chr2	16931592	16934872	3281	*	30	3.90711	-0.440848	-5.97959	0.000708216	0.190944	3578306	3578335	30
1931	chr7	649167	650208	1042	*	45	2.94705	-0.320399	-5.97911	0.000710573	0.190965	33740406	33740450	45
1932	chrX	142590499	142590700	202	*	8	1.03742	0.538628	5.97893	0.000710573	0.190965	25929137	25929144	8
1933	chr3	130048913	130049362	450	*	6	0.609257	0.923797	5.9788	0.000710573	0.190965	23308667	23308672	6
1934	chr3	54303187	54304137	951	*	9	1.91838	-0.916014	-5.97832	0.000710573	0.190965	22510150	22510158	9
1935	chr15	77763357	77764912	1556	*	35	2.35853	-0.269899	-5.9771	0.00071293	0.190965	12376005	12376039	35
1936	chr11	86117803	86117898	96	*	6	0.629797	-0.712386	-5.97708	0.00071293	0.190965	6567056	6567061	6
1937	chr4	97166515	97167024	510	*	5	1.15681	-0.843334	-5.97627	0.000715287	0.190965	27946492	27946496	5
1938	chr6	1638616	1638648	33	*	5	0.327271	-0.650194	-5.97474	0.000715287	0.190965	31684683	31684687	5
1939	chr7	158859814	158862976	3163	*	115	11.3823	-0.32405	-5.974	0.000716465	0.190965	35959683	35959797	115
1940	chr4	70998884	70999569	686	*	34	3.44912	-0.363068	-5.97342	0.000716465	0.190965	27686283	27686316	34
1941	chr8	67773178	67773569	392	*	8	0.715995	-0.459632	-5.9733	0.000716465	0.190965	36949386	36949393	8
1942	chr7	44235002	44235683	682	*	7	0.72501	-0.494525	-5.97303	0.000717643	0.190965	34400607	34400613	7
1943	chr1	172155031	172155410	380	*	8	0.926179	-0.626294	-5.97185	0.000718822	0.190965	2294458	2294465	8
1944	chr12	132587037	132587731	695	*	28	1.81666	-0.329149	-5.97161	0.000718822	0.190965	9052155	9052182	28
1945	chr20	57430411	57431094	684	*	82	9.36174	-0.260053	-5.97158	0.000718822	0.190965	19719475	19719556	82
1946	chr6	113360091	113366358	6268	*	37	3.16618	-0.327555	-5.97075	0.000718822	0.190965	32962234	32962270	37
1947	chr12	95768471	95769633	1163	*	25	2.30219	-0.395457	-5.97026	0.00072	0.190965	8355725	8355749	25
1948	chr20	47255130	47255746	617	*	48	3.43377	-0.248784	-5.96994	0.00072	0.190965	19476304	19476351	48
1949	chr8	144635337	144636234	898	*	83	10.6283	-0.405157	-5.96901	0.00072	0.190965	38043240	38043322	83
1950	chr9	20433105	20433909	805	*	14	1.09221	-0.468005	-5.96842	0.00072	0.190965	38344947	38344960	14
1951	chr4	181653366	181657437	4072	*	38	5.07638	-0.454391	-5.96745	0.000721178	0.190965	28743733	28743770	38
1952	chr9	93833475	93834115	641	*	26	6.5415	-0.624063	-5.96669	0.000722357	0.190965	38891198	38891223	26
1953	chr20	4582776	4583733	958	*	26	3.38196	-0.435339	-5.96668	0.000722357	0.190965	18732471	18732496	26
1954	chr22	17907058	17913140	6083	*	63	6.99909	-0.360979	-5.96659	0.000722357	0.190965	23621485	23621547	63
1955	chr6	169230485	169232630	2146	*	48	8.62901	-0.497215	-5.96649	0.000722357	0.190965	33674504	33674551	48
1956	chr4	24006005	24007182	1178	*	11	2.26655	-1.00196	-5.96605	0.000722357	0.190965	27247808	27247818	11
1957	chrX	53738146	53738294	149	*	9	0.869183	-0.473863	-5.96588	0.000722357	0.190965	25093606	25093614	9
1958	chrX	97256186	97256218	33	*	6	1.97937	0.934647	5.96565	0.000722357	0.190965	25457584	25457589	6
1959	chrX	69352976	69353346	371	*	41	2.47383	0.341357	5.96549	0.000722357	0.190965	25219715	25219755	41
1960	chr9	138087868	138087928	61	*	8	1.0617	-0.665764	-5.96508	0.000723535	0.190965	39676406	39676413	8
1961	chr13	30277012	30277425	414	*	27	4.49737	0.575145	5.96501	0.000723535	0.190965	9285259	9285285	27
1962	chrX	6356310	6360761	4452	*	54	7.90968	-0.522464	-5.96451	0.00072707	0.190965	24495423	24495476	54
1963	chr13	99044117	99044741	625	*	16	1.978	-0.491946	-5.96295	0.00072707	0.190965	9969928	9969943	16
1964	chr10	1763268	1765524	2257	*	55	6.8669	-0.381788	-5.96292	0.00072707	0.190965	39847031	39847085	55
1965	chr11	23739445	23744995	5551	*	39	8.66254	-0.552965	-5.96274	0.00072707	0.190965	5680778	5680816	39
1966	chr17	12020521	12020668	148	*	5	0.435034	-0.475738	-5.96254	0.00072707	0.190965	14705782	14705786	5
1967	chr4	40430006	40430657	652	*	13	1.03653	-0.406447	-5.96236	0.00072707	0.190965	27428428	27428440	13
1968	chr7	36363436	36363848	413	*	5	1.45245	-0.91895	-5.96233	0.00072707	0.190965	34299442	34299446	5
1969	chr8	120182579	120187090	4512	*	48	3.67123	-0.265561	-5.96223	0.00072707	0.190965	37596591	37596638	48
1970	chr6	109060764	109061353	590	*	19	4.0786	-0.622721	-5.96205	0.000728249	0.190965	32906428	32906446	19
1971	chr14	84471488	84476955	5468	*	42	6.29934	-0.618985	-5.96203	0.000728249	0.190965	11071222	11071263	42
1972	chr6	1054850	1057254	2405	*	82	8.10685	-0.371623	-5.96202	0.000728249	0.190965	31669445	31669526	82
1973	chr5	122561726	122562039	314	*	21	2.265	-0.423684	-5.96064	0.000729427	0.190965	30552343	30552363	21
1974	chr14	91182573	91183712	1140	*	22	3.516	-0.467492	-5.96054	0.000729427	0.190965	11153338	11153359	22
1975	chr16	13396717	13399161	2445	*	56	8.09378	-0.394174	-5.96029	0.000729427	0.190965	13150866	13150921	56
1976	chr4	97308700	97310309	1610	*	22	5.19772	-0.689476	-5.95927	0.000730606	0.190965	27947458	27947479	22
1977	chr3	32759969	32760736	768	*	35	2.28236	-0.296887	-5.95878	0.000730606	0.190965	22157853	22157887	35
1978	chr5	134375032	134375340	309	*	72	3.96505	-0.275562	-5.95809	0.000730606	0.190965	30740529	30740600	72
1979	chr9	136830360	136830797	438	*	6	0.435833	-0.446239	-5.95795	0.000730606	0.190965	39633037	39633042	6
1980	chr16	64249412	64249862	451	*	5	0.54105	0.742739	5.95794	0.000730606	0.190965	13786159	13786163	5
1981	chr2	132271146	132272212	1067	*	42	2.62543	-0.306554	-5.95745	0.000730606	0.190965	5076533	5076574	42
1982	chr11	128494289	128494315	27	*	5	1.01446	0.995657	5.95741	0.000730606	0.190965	7087160	7087164	5
1983	chr14	84158507	84161733	3227	*	31	4.09352	-0.458213	-5.95655	0.000731784	0.190965	11068624	11068654	31
1984	chr14	84533074	84534570	1497	*	27	4.73616	-0.708588	-5.95616	0.000731784	0.190965	11071741	11071767	27
1985	chr13	99052256	99053426	1171	*	16	1.85789	-0.429627	-5.95551	0.000731784	0.190965	9970178	9970193	16
1986	chr4	167771606	167771668	63	*	8	0.637691	-0.622638	-5.95509	0.000731784	0.190965	28606764	28606771	8
1987	chrX	12992967	12993383	417	*	64	7.03015	0.375844	5.95501	0.000731784	0.190965	24584673	24584736	64
1988	chr5	92914080	92915497	1418	*	110	7.5461	-0.242165	-5.95489	0.000731784	0.190965	30195000	30195109	110
1989	chr8	108764737	108767490	2754	*	26	5.90645	-0.583228	-5.95479	0.000731784	0.190965	37473624	37473649	26
1990	chr19	28937427	28938348	922	*	38	4.91597	-0.507906	-5.95467	0.000731784	0.190965	17856042	17856079	38
1991	chr4	163238200	163243221	5022	*	38	5.18009	-0.493527	-5.9537	0.000731784	0.190965	28562287	28562324	38
1992	chr5	88746940	88752870	5931	*	50	5.36047	-0.332729	-5.95358	0.000731784	0.190965	30148858	30148907	50
1993	chr4	160592804	160598470	5667	*	69	9.04041	-0.381376	-5.95275	0.000731784	0.190965	28542073	28542141	69
1994	chr1	242948274	242949351	1078	*	17	2.21789	-0.512683	-5.95163	0.000731784	0.190965	3218756	3218772	17
1995	chr7	96636870	96639053	2184	*	49	4.17744	-0.442393	-5.95152	0.000732962	0.191177	35033718	35033766	49
1996	chr1	20669724	20669927	204	*	33	5.10465	-0.566909	-5.95061	0.000734141	0.191388	538646	538678	33
1997	chr2	222159536	222163452	3917	*	81	8.391	-0.318363	-5.94969	0.000738854	0.192424	6033090	6033170	81
1998	chr2	24096399	24096855	457	*	6	0.453984	-0.449831	-5.94935	0.000738854	0.192424	3663663	3663668	6
[truncated: 520 more rows]
